# Supplementary material for: 4-(9-Anthr­yl)-1-(2,4-dimethoxy­phen­yl)spiro­[azetidine-3,9′-xanthen]-2-one
Source: Acta Crystallogr Sect E Struct Rep Online. 2009 Jun 20;65(Pt 7):o1623–4. doi: 10.1107/S1600536809022739 (PMC2969353; doi:10.1107/S1600536809022739)
Supplement: Supplementary file 1 [file e-65-o1623-sup1.cif]

##############################################################################
###                                                                        ###
###        Electronic paper (Acta Crystallographica Section E)             ###
###                                                                        ###
##############################################################################
#                                                                            #
# This CIF contains the data in a paper accepted for publication in Acta     #
# Crystallographica Section E. It conforms to the requirements of Notes      #
# for Authors for Section E, and has been peer reviewed under the auspices   #
# of the IUCr Commission on Journals.                                        #
#                                                                            #
# Full details of the Crystallographic Information File format               #
# are given in the paper "The Crystallographic Information File (CIF):       #
# a New Standard Archive File for Crystallography" by S. R. Hall, F. H.      #
# Allen and I. D. Brown [Acta Cryst. (1991), A47, 655-685].                  #
#                                                                            #
# The current version of the core CIF dictionary is obtainable from          #
# ftp://ftp.iucr.org/pub/cif_core.dic. The current version number is 2.4.    #
#                                                                            #
# Software is freely available for graphical display of the structure(s) in  #
# this CIF.  For information consult the CIF home page http://www.iucr.org/  #
# cif/home.html                                                              #
#                                                                            #
# This file may be used for bona fide research purposes within the           #
# scientific community so long as proper attribution is given to the journal # 
# article from which it was obtained.                                        #
#                                                                            #
##############################################################################
                                             
data_global
_audit_creation_method     ?
_journal_date_recd_electronic     2009-05-30
_journal_date_accepted     2009-06-13
_journal_name_full     'Acta Crystallographica, Section E'
_journal_year     2009
_journal_volume     65
_journal_issue      7
_journal_page_first     o1623
_journal_page_last     o1624
_journal_paper_category     QO
_journal_coeditor_code     TK2470
_publ_contact_author_name
; Dr. Mehmet Akkurt
;
_publ_contact_author_address
; Department of Physics
  Faculty of Arts and Sciences
  Erciyes University
  38039 Kayseri
  Turkey
;
_publ_contact_author_email     akkurt@erciyes.edu.tr
_publ_contact_author_fax     '+90-352-4374933'
_publ_contact_author_phone     '+90-352-4374901 ext. 33106'
_publ_section_title
;
4-(9-Anthryl)-1-(2,4-dimethoxyphenyl)spiro[azetidine-3,9'-xanthen]-2-one
;
loop_
    _publ_author_name
    _publ_author_footnote
    _publ_author_address
    'Zeliha Bakt\?ir' .
; Department of Physics
  Faculty of Arts and Sciences
  Erciyes University
  38039 Kayseri
  Turkey
;
    'Mehmet Akkurt' .
; Department of Physics
  Faculty of Arts and Sciences
  Erciyes University
  38039 Kayseri
  Turkey
;
    'Aliasghar Jarrahpour' .
;
  Department of Chemistry
  College of Sciences
  Shiraz University
  71454 Shiraz
  Iran
;
    'Edris Ebrahimi' .
;
  Department of Chemistry
  College of Sciences
  Shiraz University
  71454 Shiraz
  Iran
;
    'Orhan B\"uy\"ukg\"ung\"or' .
;
   Department of Physics
   Faculty of Arts and Sciences
   Ondokuz May\?is University
   55139 Samsun
   Turkey
;
data_I
_chemical_name_systematic
;
4-(9-Anthryl)-1-(2,4-dimethoxyphenyl)spiro[azetidine-3,9'-xanthen]-2-one
;
_chemical_name_common     ?
_chemical_formula_moiety     'C37 H27 N O4'
_chemical_formula_sum     'C37 H27 N O4'
_chemical_formula_structural     ?
_chemical_formula_iupac     'C37 H27 N O4'
_chemical_formula_weight     549.60
_chemical_melting_point     ?
_symmetry_cell_setting     triclinic
_symmetry_space_group_name_H-M     'P -1'
_symmetry_space_group_name_Hall     '-P 1'
loop_
    _symmetry_equiv_pos_site_id
    _symmetry_equiv_pos_as_xyz
    1 x,y,z
    2 -x,-y,-z
_cell_length_a     12.3164(6)
_cell_length_b     13.1277(7)
_cell_length_c     18.4838(11)
_cell_angle_alpha     92.434(5)
_cell_angle_beta     109.236(4)
_cell_angle_gamma     91.357(4)
_cell_volume     2816.9(3)
_cell_formula_units_Z     4
_cell_measurement_reflns_used     23132
_cell_measurement_theta_min     1.2
_cell_measurement_theta_max     27.3
_cell_measurement_temperature     295(2)
_cell_special_details
;
;
_exptl_crystal_description     'block'
_exptl_crystal_colour     'light-green'
_exptl_crystal_size_max     0.35
_exptl_crystal_size_mid     0.32
_exptl_crystal_size_min     0.28
_exptl_crystal_size_rad     ?
_exptl_crystal_density_diffrn     1.296
_exptl_crystal_density_meas     ?
_exptl_crystal_density_method     'Not Measured'
_exptl_crystal_F_000     1152
loop_
    _exptl_crystal_face_index_h
    _exptl_crystal_face_index_k
    _exptl_crystal_face_index_l
    _exptl_crystal_face_perp_dist
    0 0 1 0.1340
    1 -5 1 0.2330
    -1 0 -1 0.1640
    5 0 3 0.1670
    1 -1 -7 0.1690
    -1 0 5 0.1220
    -1 -1 -1 0.2130
    5 3 -2 0.0820
    2 3 2 0.1110
    0 0 -1 0.1510
    1 2 -2 0.0920
    -1 -2 7 0.1630
    0 3 -4 0.1050
    1 9 4 0.1140
    -3 6 1 0.1550
    -2 3 -6 0.1390
    3 -4 5 0.2410
    4 -2 -5 0.2030
    -6 -2 -5 0.1690
_exptl_absorpt_coefficient_mu     0.084
_exptl_absorpt_correction_type     'integration'
_exptl_absorpt_process_details     '(X-RED32; Stoe & Cie, 2002)'
_exptl_absorpt_correction_T_min     0.971
_exptl_absorpt_correction_T_max     0.977
_exptl_special_details
;
;
_diffrn_ambient_temperature     295(2)
_diffrn_radiation_type     'Mo K\a'
_diffrn_radiation_wavelength     0.71073
_diffrn_radiation_monochromator     'plane graphite'
_diffrn_measurement_device_type     'Stoe IPDS 2'
_diffrn_measurement_device     '2-circle goniometer'
_diffrn_measurement_method     \w
_diffrn_detector_area_resol_mean     6.67
_diffrn_reflns_number     30264
_diffrn_reflns_av_R_equivalents     0.100
_diffrn_reflns_av_sigmaI/netI     0.105
_diffrn_reflns_theta_min     1.8
_diffrn_reflns_theta_max     26.8
_diffrn_reflns_theta_full     26.8
_diffrn_measured_fraction_theta_max     0.986
_diffrn_measured_fraction_theta_full     0.986
_diffrn_reflns_limit_h_min     -15
_diffrn_reflns_limit_h_max     15
_diffrn_reflns_limit_k_min     -16
_diffrn_reflns_limit_k_max     16
_diffrn_reflns_limit_l_min     -23
_diffrn_reflns_limit_l_max     23
_diffrn_reflns_reduction_process
;
;
_diffrn_standards_number     0
_diffrn_standards_interval_count     .
_diffrn_standards_interval_time     .
_diffrn_standards_decay_%     ?
_refine_special_details
;
Refinement on <i>F</i>^2^ for ALL reflections except those flagged by the user
for potential systematic errors. Weighted <i>R</i>-factors <i>wR</i> and all
goodnesses of fit <i>S</i> are based on <i>F</i>^2^, conventional
<i>R</i>-factors <i>R</i> are based on <i>F</i>, with <i>F</i> set to zero for
negative <i>F</i>^2^. The observed criterion of <i>F</i>^2^ > \s(<i>F</i>^2^)
is used only for calculating -<i>R</i>-factor-obs <i>etc</i>. and is not
relevant to the choice of reflections for refinement. <i>R</i>-factors based
on <i>F</i>^2^ are statistically about twice as large as those based on
<i>F</i>, and <i>R</i>-factors based on ALL data will be even larger.
;
_reflns_number_total     11851
_reflns_number_gt     6076
_reflns_threshold_expression     I>2\s(I)
_refine_ls_structure_factor_coef     Fsqd
_refine_ls_matrix_type     full
_refine_ls_R_factor_all     0.117
_refine_ls_R_factor_gt     0.057
_refine_ls_wR_factor_gt     0.112
_refine_ls_wR_factor_ref     0.131
_refine_ls_goodness_of_fit_ref     0.88
_refine_ls_restrained_S_all     0.88
_refine_ls_number_reflns     11851
_refine_ls_number_parameters     762
_refine_ls_number_restraints     2
_refine_ls_number_constraints     ?
_refine_ls_hydrogen_treatment     constr
_refine_ls_weighting_scheme     'calc'
_refine_ls_weighting_details
                 'calc w=1/[\s^2^(Fo^2^)+(0.0476P)^2^] where P=(Fo^2^+2Fc^2^)/3'
_atom_sites_solution_hydrogens     geom
_atom_sites_solution_primary     direct
_atom_sites_solution_secondary     difmap
_refine_ls_shift/su_max     0.001
_refine_ls_shift/su_mean     0.000
_refine_diff_density_max     0.18
_refine_diff_density_min     -0.23
_refine_ls_extinction_method     'SHELXL97 (Sheldrick, 2008)'
_refine_ls_extinction_coef     0.0068(7)
_refine_ls_extinction_expression
                                  'Fc^*^=kFc[1+0.001xFc^2^\l^3^/sin(2\q)]^-1/4^'
_refine_ls_abs_structure_details     ?
_refine_ls_abs_structure_Flack     .
loop_
    _atom_type_symbol
    _atom_type_description
    _atom_type_scat_dispersion_real
    _atom_type_scat_dispersion_imag
    _atom_type_scat_source
    O O 0.0106 0.0060 'International Tables Vol C Tables 4.2.6.8 and 6.1.1.4'
    N N 0.0061 0.0033 'International Tables Vol C Tables 4.2.6.8 and 6.1.1.4'
    H H 0.0000 0.0000 'International Tables Vol C Tables 4.2.6.8 and 6.1.1.4'
    C C 0.0033 0.0016 'International Tables Vol C Tables 4.2.6.8 and 6.1.1.4'
_computing_data_collection     'X-AREA (Stoe & Cie, 2002)'
_computing_cell_refinement     'X-AREA (Stoe & Cie, 2002)'
_computing_data_reduction     'X-RED32 (Stoe & Cie, 2002)'
_computing_structure_solution     'SHELXS97 (Sheldrick, 2008)'
_computing_structure_refinement     'SHELXL97 (Sheldrick, 2008)'
_computing_molecular_graphics     'ORTEP-3 (Farrugia, 1997)'
_computing_publication_material     'WinGX (Farrugia, 1999)'
loop_
    _atom_site_type_symbol
    _atom_site_label
    _atom_site_fract_x
    _atom_site_fract_y
    _atom_site_fract_z
    _atom_site_U_iso_or_equiv
    _atom_site_thermal_displace_type
    _atom_site_calc_flag
    _atom_site_refinement_flags
    _atom_site_occupancy
    O O1 0.8942(2) 0.88820(16) 0.18847(11) 0.0895(9) Uani . . 1.000
    O O2 0.63763(13) 0.56579(13) 0.09096(9) 0.0674(6) Uani . . 1.000
    O O3 0.90833(14) 0.56385(14) -0.05719(9) 0.0725(7) Uani . . 1.000
    O O4 0.69478(19) 0.27229(16) -0.19830(10) 0.0908(8) Uani . . 1.000
    N N1 0.75037(15) 0.59802(14) 0.01293(9) 0.0524(6) Uani . . 1.000
    C C1 0.72308(18) 0.78066(18) -0.09183(11) 0.0592(9) Uani . . 1.000
    C C2 0.6123(2) 0.7298(2) -0.10711(14) 0.0720(10) Uani . . 1.000
    C C3 0.5219(3) 0.7432(3) -0.17004(16) 0.0879(13) Uani . . 1.000
    C C4 0.5295(3) 0.8129(3) -0.22451(17) 0.1029(15) Uani . . 1.000
    C C5 0.6301(4) 0.8638(3) -0.21355(16) 0.0961(13) Uani . . 1.000
    C C6 0.7287(3) 0.8506(2) -0.14902(13) 0.0708(10) Uani . . 1.000
    C C7 0.8339(3) 0.9000(2) -0.14035(15) 0.0786(13) Uani . . 1.000
    C C8 0.9320(3) 0.88555(19) -0.07957(15) 0.0690(10) Uani . . 1.000
    C C9 1.0389(3) 0.9364(2) -0.07369(19) 0.0840(13) Uani . . 1.000
    C C10 1.1332(3) 0.9231(2) -0.0159(2) 0.0913(15) Uani . . 1.000
    C C11 1.1318(3) 0.8585(2) 0.04329(18) 0.0878(12) Uani . . 1.000
    C C12 1.0308(2) 0.8090(2) 0.04008(16) 0.0707(10) Uani . . 1.000
    C C13 0.9280(2) 0.81834(17) -0.02127(13) 0.0570(8) Uani . . 1.000
    C C14 0.82102(17) 0.76592(17) -0.02899(11) 0.0541(8) Uani . . 1.000
    C C15 0.82820(19) 0.69059(16) 0.03212(11) 0.0501(7) Uani . . 1.000
    C C16 0.78066(19) 0.71268(18) 0.10240(12) 0.0545(8) Uani . . 1.000
    C C17 0.7174(2) 0.8073(2) 0.10394(13) 0.0634(10) Uani . . 1.000
    C C18 0.5995(3) 0.8159(2) 0.06731(16) 0.0796(11) Uani . . 1.000
    C C19 0.5477(3) 0.9063(3) 0.0717(2) 0.1015(16) Uani . . 1.000
    C C20 0.6127(5) 0.9907(3) 0.1132(2) 0.1125(18) Uani . . 1.000
    C C21 0.7290(4) 0.9829(3) 0.1509(2) 0.1018(16) Uani . . 1.000
    C C22 0.7789(3) 0.8925(2) 0.14681(16) 0.0741(11) Uani . . 1.000
    C C23 0.9323(2) 0.7946(2) 0.21506(15) 0.0747(11) Uani . . 1.000
    C C24 1.0304(3) 0.7936(3) 0.27988(18) 0.1009(15) Uani . . 1.000
    C C25 1.0689(3) 0.7023(4) 0.30934(18) 0.1086(18) Uani . . 1.000
    C C26 1.0104(3) 0.6127(3) 0.27628(16) 0.0884(13) Uani . . 1.000
    C C27 0.9147(2) 0.6136(2) 0.21140(13) 0.0677(10) Uani . . 1.000
    C C28 0.8755(2) 0.7047(2) 0.17832(12) 0.0599(8) Uani . . 1.000
    C C29 0.70803(19) 0.61445(18) 0.07177(12) 0.0532(8) Uani . . 1.000
    C C30 0.73190(18) 0.51789(17) -0.04314(11) 0.0524(7) Uani . . 1.000
    C C31 0.81466(19) 0.49726(18) -0.07871(12) 0.0548(8) Uani . . 1.000
    C C32 0.7981(2) 0.4166(2) -0.13046(13) 0.0648(9) Uani . . 1.000
    C C33 0.7004(2) 0.3525(2) -0.14772(12) 0.0682(9) Uani . . 1.000
    C C34 0.6163(2) 0.3748(2) -0.11564(13) 0.0689(9) Uani . . 1.000
    C C35 0.6335(2) 0.4558(2) -0.06368(12) 0.0637(9) Uani . . 1.000
    C C36 0.9813(2) 0.5661(3) -0.10290(16) 0.0895(13) Uani . . 1.000
    C C37 0.5967(3) 0.2041(3) -0.2176(2) 0.1199(16) Uani . . 1.000
    O O1' 0.44211(14) 0.09851(14) 0.62126(8) 0.0719(6) Uani . . 1.000
    O O2' 0.18500(15) 0.04284(14) 0.34188(10) 0.0729(6) Uani . . 1.000
    O O3' -0.01023(14) 0.31985(15) 0.43808(9) 0.0769(7) Uani . . 1.000
    O O4' -0.24931(16) 0.34781(16) 0.17933(11) 0.0885(8) Uani . . 1.000
    N N1' 0.13169(15) 0.19227(14) 0.39409(10) 0.0520(6) Uani . . 1.000
    C C1' 0.28673(18) 0.39075(16) 0.43460(11) 0.0508(7) Uani . . 1.000
    C C2' 0.2675(2) 0.3577(2) 0.35600(12) 0.0635(9) Uani . . 1.000
    C C3' 0.2940(2) 0.4195(2) 0.30641(14) 0.0765(10) Uani . . 1.000
    C C4' 0.3409(2) 0.5182(3) 0.32963(18) 0.0871(12) Uani . . 1.000
    C C5' 0.3623(2) 0.5540(2) 0.40215(17) 0.0777(11) Uani . . 1.000
    C C6' 0.3372(2) 0.49171(18) 0.45703(14) 0.0600(8) Uani . . 1.000
    C C7' 0.3643(2) 0.52860(19) 0.53249(15) 0.0689(10) Uani . . 1.000
    C C8' 0.3451(2) 0.47047(19) 0.58850(13) 0.0599(8) Uani . . 1.000
    C C9' 0.3769(2) 0.5086(2) 0.66671(15) 0.0788(11) Uani . . 1.000
    C C10' 0.3577(3) 0.4526(3) 0.72053(16) 0.0867(11) Uani . . 1.000
    C C11' 0.3086(2) 0.3547(3) 0.70069(14) 0.0799(11) Uani . . 1.000
    C C12' 0.2770(2) 0.3136(2) 0.62795(12) 0.0648(9) Uani . . 1.000
    C C13' 0.29286(18) 0.37098(17) 0.56685(12) 0.0512(8) Uani . . 1.000
    C C14' 0.26145(17) 0.33231(16) 0.48937(11) 0.0471(7) Uani . . 1.000
    C C15' 0.20202(17) 0.22763(17) 0.47349(11) 0.0487(7) Uani . . 1.000
    C C16' 0.27389(18) 0.12751(16) 0.47554(11) 0.0494(7) Uani . . 1.000
    C C17' 0.40112(18) 0.14129(16) 0.48928(12) 0.0494(7) Uani . . 1.000
    C C18' 0.4458(2) 0.16801(19) 0.43213(13) 0.0627(9) Uani . . 1.000
    C C19' 0.5634(2) 0.1823(2) 0.44889(17) 0.0704(10) Uani . . 1.000
    C C20' 0.6365(2) 0.1699(2) 0.52095(17) 0.0746(10) Uani . . 1.000
    C C21' 0.5956(2) 0.1404(2) 0.57790(15) 0.0713(10) Uani . . 1.000
    C C22' 0.47776(19) 0.12735(18) 0.56074(13) 0.0560(8) Uani . . 1.000
    C C23' 0.3361(2) 0.04727(18) 0.60154(13) 0.0579(8) Uani . . 1.000
    C C24' 0.3182(2) -0.0088(2) 0.65867(15) 0.0750(10) Uani . . 1.000
    C C25' 0.2170(3) -0.0663(2) 0.64169(19) 0.0885(12) Uani . . 1.000
    C C26' 0.1382(3) -0.0691(2) 0.56960(19) 0.0885(12) Uani . . 1.000
    C C27' 0.1551(2) -0.0086(2) 0.51410(16) 0.0751(10) Uani . . 1.000
    C C28' 0.25504(19) 0.05271(17) 0.53059(13) 0.0550(8) Uani . . 1.000
    C C29' 0.19331(19) 0.10879(18) 0.39218(13) 0.0541(8) Uani . . 1.000
    C C30' 0.03498(18) 0.23067(17) 0.34005(12) 0.0511(7) Uani . . 1.000
    C C31' -0.0381(2) 0.29768(18) 0.36066(13) 0.0569(8) Uani . . 1.000
    C C32' -0.1302(2) 0.3351(2) 0.30565(14) 0.0655(9) Uani . . 1.000
    C C33' -0.1550(2) 0.30523(19) 0.22879(14) 0.0617(8) Uani . . 1.000
    C C34' -0.0870(2) 0.2385(2) 0.20754(13) 0.0656(9) Uani . . 1.000
    C C35' 0.0076(2) 0.2021(2) 0.26307(13) 0.0627(9) Uani . . 1.000
    C C36' -0.0904(3) 0.3752(4) 0.46276(19) 0.1243(18) Uani . . 1.000
    C C37' -0.2853(2) 0.3143(3) 0.10074(15) 0.0922(13) Uani . . 1.000
    H H2 0.60300 0.68540 -0.07150 0.0860 Uiso calc R 1.000
    H H3 0.45330 0.70620 -0.17790 0.1050 Uiso calc R 1.000
    H H4 0.46580 0.82340 -0.26730 0.1240 Uiso calc R 1.000
    H H5 0.63500 0.90930 -0.24970 0.1150 Uiso calc R 1.000
    H H7 0.83800 0.94470 -0.17720 0.0940 Uiso calc R 1.000
    H H9 1.04160 0.97970 -0.11160 0.1010 Uiso calc R 1.000
    H H10 1.20170 0.95660 -0.01390 0.1100 Uiso calc R 1.000
    H H11 1.19890 0.84980 0.08400 0.1050 Uiso calc R 1.000
    H H12 1.03040 0.76800 0.07980 0.0850 Uiso calc R 1.000
    H H15 0.90780 0.66930 0.05290 0.0600 Uiso calc R 1.000
    H H18 0.55550 0.75980 0.03960 0.0960 Uiso calc R 1.000
    H H19 0.46910 0.91120 0.04690 0.1220 Uiso calc R 1.000
    H H20 0.57780 1.05220 0.11550 0.1350 Uiso calc R 1.000
    H H21 0.77280 1.03890 0.17880 0.1220 Uiso calc R 1.000
    H H24 1.06930 0.85430 0.30280 0.1210 Uiso calc R 1.000
    H H25 1.13500 0.70090 0.35200 0.1300 Uiso calc R 1.000
    H H26 1.03550 0.55110 0.29780 0.1060 Uiso calc R 1.000
    H H27 0.87580 0.55240 0.18950 0.0810 Uiso calc R 1.000
    H H32 0.85240 0.40420 -0.15440 0.0780 Uiso calc R 1.000
    H H34 0.54840 0.33500 -0.12940 0.0830 Uiso calc R 1.000
    H H35 0.57730 0.46940 -0.04150 0.0760 Uiso calc R 1.000
    H H36A 1.02030 0.50300 -0.09940 0.1340 Uiso calc R 1.000
    H H36B 1.03700 0.62180 -0.08470 0.1340 Uiso calc R 1.000
    H H36C 0.93600 0.57480 -0.15540 0.1340 Uiso calc R 1.000
    H H37A 0.58720 0.18070 -0.17150 0.1800 Uiso calc R 1.000
    H H37B 0.60740 0.14680 -0.24820 0.1800 Uiso calc R 1.000
    H H37C 0.52950 0.23880 -0.24600 0.1800 Uiso calc R 1.000
    H H2' 0.23610 0.29250 0.33860 0.0760 Uiso calc R 1.000
    H H3' 0.28070 0.39540 0.25600 0.0920 Uiso calc R 1.000
    H H4' 0.35730 0.55940 0.29450 0.1050 Uiso calc R 1.000
    H H5' 0.39370 0.61980 0.41710 0.0930 Uiso calc R 1.000
    H H7' 0.39640 0.59440 0.54610 0.0830 Uiso calc R 1.000
    H H9' 0.41140 0.57350 0.68040 0.0950 Uiso calc R 1.000
    H H10' 0.37710 0.47900 0.77080 0.1040 Uiso calc R 1.000
    H H11' 0.29700 0.31590 0.73870 0.0960 Uiso calc R 1.000
    H H12' 0.24470 0.24770 0.61710 0.0780 Uiso calc R 1.000
    H H15' 0.15560 0.22010 0.50710 0.0580 Uiso calc R 1.000
    H H18' 0.39630 0.17630 0.38260 0.0750 Uiso calc R 1.000
    H H19' 0.59250 0.20040 0.41060 0.0840 Uiso calc R 1.000
    H H20' 0.71520 0.18150 0.53180 0.0900 Uiso calc R 1.000
    H H21' 0.64580 0.12950 0.62670 0.0860 Uiso calc R 1.000
    H H24' 0.37310 -0.00760 0.70730 0.0900 Uiso calc R 1.000
    H H25' 0.20240 -0.10320 0.67950 0.1060 Uiso calc R 1.000
    H H26' 0.07260 -0.11180 0.55760 0.1060 Uiso calc R 1.000
    H H27' 0.09940 -0.00910 0.46570 0.0900 Uiso calc R 1.000
    H H32' -0.17680 0.38100 0.31990 0.0790 Uiso calc R 1.000
    H H34' -0.10370 0.21740 0.15620 0.0790 Uiso calc R 1.000
    H H35' 0.05430 0.15690 0.24810 0.0750 Uiso calc R 1.000
    H H36D -0.09370 0.44320 0.44510 0.1870 Uiso calc R 1.000
    H H36E -0.06660 0.37820 0.51780 0.1870 Uiso calc R 1.000
    H H36F -0.16510 0.34170 0.44210 0.1870 Uiso calc R 1.000
    H H37D -0.22620 0.33160 0.07960 0.1380 Uiso calc R 1.000
    H H37E -0.35470 0.34700 0.07340 0.1380 Uiso calc R 1.000
    H H37F -0.29930 0.24170 0.09610 0.1380 Uiso calc R 1.000
loop_
    _atom_site_aniso_label
    _atom_site_aniso_U_11
    _atom_site_aniso_U_22
    _atom_site_aniso_U_33
    _atom_site_aniso_U_12
    _atom_site_aniso_U_13
    _atom_site_aniso_U_23
    O1 0.1113(18) 0.0758(14) 0.0818(13) -0.0323(12) 0.0361(13) -0.0047(11)
    O2 0.0648(10) 0.0836(12) 0.0618(9) -0.0163(9) 0.0331(9) 0.0036(8)
    O3 0.0656(11) 0.0824(12) 0.0809(11) -0.0140(9) 0.0425(10) -0.0095(9)
    O4 0.1228(17) 0.0850(14) 0.0636(11) -0.0187(12) 0.0334(12) -0.0161(10)
    N1 0.0546(11) 0.0603(12) 0.0465(10) -0.0093(9) 0.0238(9) -0.0006(9)
    C1 0.0729(17) 0.0651(15) 0.0457(12) 0.0114(12) 0.0269(13) 0.0056(11)
    C2 0.0638(17) 0.097(2) 0.0543(14) 0.0118(14) 0.0179(14) 0.0041(14)
    C3 0.080(2) 0.112(3) 0.0657(17) 0.0220(17) 0.0150(16) 0.0024(17)
    C4 0.107(3) 0.129(3) 0.0591(18) 0.040(2) 0.0062(18) 0.0093(19)
    C5 0.143(3) 0.093(2) 0.0521(16) 0.031(2) 0.029(2) 0.0157(15)
    C6 0.105(2) 0.0663(16) 0.0495(14) 0.0217(15) 0.0348(15) 0.0095(12)
    C7 0.133(3) 0.0616(16) 0.0611(16) 0.0122(16) 0.0572(19) 0.0134(13)
    C8 0.105(2) 0.0530(14) 0.0681(16) 0.0006(14) 0.0545(17) 0.0056(12)
    C9 0.120(3) 0.0626(17) 0.095(2) -0.0163(18) 0.072(2) -0.0002(16)
    C10 0.108(3) 0.0705(19) 0.120(3) -0.0249(19) 0.075(2) -0.0120(19)
    C11 0.080(2) 0.080(2) 0.110(2) -0.0186(16) 0.0430(18) -0.0053(17)
    C12 0.0687(17) 0.0655(17) 0.0817(17) -0.0126(13) 0.0309(16) 0.0069(14)
    C13 0.0719(16) 0.0488(13) 0.0608(14) -0.0006(11) 0.0365(14) 0.0026(11)
    C14 0.0657(15) 0.0553(14) 0.0488(12) -0.0004(11) 0.0291(12) 0.0045(10)
    C15 0.0532(13) 0.0542(13) 0.0465(11) -0.0024(10) 0.0212(10) 0.0058(10)
    C16 0.0626(14) 0.0605(14) 0.0463(12) -0.0084(11) 0.0267(11) 0.0038(10)
    C17 0.0811(19) 0.0679(17) 0.0537(13) -0.0001(14) 0.0385(14) 0.0096(12)
    C18 0.095(2) 0.085(2) 0.0729(17) 0.0188(16) 0.0444(17) 0.0165(15)
    C19 0.120(3) 0.109(3) 0.096(2) 0.038(2) 0.058(2) 0.032(2)
    C20 0.189(4) 0.078(2) 0.113(3) 0.037(3) 0.103(3) 0.022(2)
    C21 0.164(4) 0.072(2) 0.098(2) 0.001(2) 0.082(3) 0.0077(18)
    C22 0.108(2) 0.0608(18) 0.0696(17) -0.0034(17) 0.0513(18) 0.0068(14)
    C23 0.083(2) 0.086(2) 0.0575(15) -0.0246(16) 0.0288(15) -0.0010(14)
    C24 0.098(3) 0.124(3) 0.0698(19) -0.042(2) 0.0188(19) -0.016(2)
    C25 0.093(3) 0.153(4) 0.0645(19) -0.016(3) 0.0070(18) 0.003(2)
    C26 0.084(2) 0.117(3) 0.0599(16) 0.0094(19) 0.0168(16) 0.0128(17)
    C27 0.0695(17) 0.0849(19) 0.0496(13) -0.0026(14) 0.0209(13) 0.0054(13)
    C28 0.0607(14) 0.0778(17) 0.0451(12) -0.0137(13) 0.0241(12) 0.0013(12)
    C29 0.0546(13) 0.0630(14) 0.0466(12) 0.0001(11) 0.0223(11) 0.0086(10)
    C30 0.0540(13) 0.0620(14) 0.0415(11) -0.0062(11) 0.0167(11) 0.0043(10)
    C31 0.0575(14) 0.0598(14) 0.0479(12) -0.0020(11) 0.0184(11) 0.0077(11)
    C32 0.0744(17) 0.0748(17) 0.0505(13) -0.0006(14) 0.0278(13) 0.0047(12)
    C33 0.0894(19) 0.0705(17) 0.0401(12) -0.0072(14) 0.0166(13) -0.0009(12)
    C34 0.0692(16) 0.0825(19) 0.0500(13) -0.0185(14) 0.0153(13) -0.0036(13)
    C35 0.0582(15) 0.0841(18) 0.0488(13) -0.0129(13) 0.0194(12) 0.0000(12)
    C36 0.0777(19) 0.119(3) 0.0907(19) -0.0113(17) 0.0545(17) 0.0046(18)
    C37 0.129(3) 0.109(3) 0.099(2) -0.031(2) 0.016(2) -0.047(2)
    O1' 0.0662(11) 0.0938(13) 0.0491(9) -0.0157(9) 0.0113(8) 0.0045(9)
    O2' 0.0773(12) 0.0655(11) 0.0663(10) 0.0034(9) 0.0125(9) -0.0114(9)
    O3' 0.0658(11) 0.1052(15) 0.0563(10) 0.0190(10) 0.0164(9) -0.0092(9)
    O4' 0.0755(13) 0.0963(15) 0.0741(12) 0.0140(11) -0.0030(10) 0.0089(11)
    N1' 0.0498(11) 0.0558(12) 0.0479(10) 0.0009(9) 0.0129(9) 0.0013(8)
    C1' 0.0481(12) 0.0543(13) 0.0516(12) 0.0068(10) 0.0174(10) 0.0113(10)
    C2' 0.0618(15) 0.0791(18) 0.0511(13) -0.0042(13) 0.0204(12) 0.0110(12)
    C3' 0.0785(18) 0.095(2) 0.0589(15) 0.0021(16) 0.0243(14) 0.0257(14)
    C4' 0.081(2) 0.102(2) 0.083(2) -0.0029(17) 0.0292(17) 0.0449(18)
    C5' 0.0785(19) 0.0649(17) 0.092(2) -0.0020(14) 0.0286(16) 0.0282(15)
    C6' 0.0566(14) 0.0554(14) 0.0704(15) 0.0062(11) 0.0226(12) 0.0142(12)
    C7' 0.0702(17) 0.0518(15) 0.0819(18) -0.0039(12) 0.0226(14) -0.0032(13)
    C8' 0.0584(15) 0.0594(15) 0.0612(14) 0.0089(11) 0.0198(12) -0.0069(12)
    C9' 0.0797(19) 0.0786(19) 0.0730(17) 0.0034(15) 0.0218(15) -0.0240(15)
    C10' 0.099(2) 0.105(2) 0.0563(15) 0.0159(18) 0.0278(16) -0.0171(16)
    C11' 0.094(2) 0.101(2) 0.0542(15) 0.0133(17) 0.0372(15) 0.0015(15)
    C12' 0.0734(17) 0.0765(17) 0.0502(13) 0.0039(13) 0.0281(13) 0.0024(12)
    C13' 0.0494(13) 0.0556(14) 0.0516(12) 0.0088(10) 0.0205(11) 0.0004(10)
    C14' 0.0472(12) 0.0501(12) 0.0467(11) 0.0056(9) 0.0187(10) 0.0041(9)
    C15' 0.0473(12) 0.0575(13) 0.0411(11) -0.0020(10) 0.0144(10) 0.0040(10)
    C16' 0.0496(13) 0.0483(12) 0.0487(12) 0.0013(10) 0.0138(10) 0.0061(10)
    C17' 0.0506(13) 0.0443(12) 0.0530(13) 0.0010(10) 0.0171(11) 0.0004(10)
    C18' 0.0663(16) 0.0672(16) 0.0590(14) -0.0010(12) 0.0270(13) 0.0026(12)
    C19' 0.0698(17) 0.0685(17) 0.0844(19) -0.0041(13) 0.0427(16) -0.0060(14)
    C20' 0.0550(16) 0.0741(18) 0.097(2) -0.0088(13) 0.0308(16) -0.0112(15)
    C21' 0.0563(16) 0.0792(19) 0.0709(16) -0.0036(13) 0.0122(13) -0.0038(14)
    C22' 0.0526(14) 0.0565(14) 0.0561(13) -0.0041(11) 0.0151(12) 0.0003(11)
    C23' 0.0559(14) 0.0592(14) 0.0581(14) -0.0017(11) 0.0176(12) 0.0101(11)
    C24' 0.0860(19) 0.0779(18) 0.0648(15) 0.0094(15) 0.0270(15) 0.0241(13)
    C25' 0.091(2) 0.090(2) 0.096(2) 0.0003(17) 0.043(2) 0.0369(18)
    C26' 0.074(2) 0.086(2) 0.111(2) -0.0126(16) 0.0361(19) 0.0298(18)
    C27' 0.0599(16) 0.0746(18) 0.0873(18) -0.0075(13) 0.0183(14) 0.0225(15)
    C28' 0.0501(13) 0.0529(13) 0.0622(14) 0.0029(10) 0.0179(12) 0.0110(11)
    C29' 0.0556(14) 0.0513(14) 0.0535(13) -0.0021(11) 0.0160(11) 0.0006(11)
    C30' 0.0459(12) 0.0553(13) 0.0505(12) -0.0011(10) 0.0133(11) 0.0075(10)
    C31' 0.0546(14) 0.0588(14) 0.0554(14) -0.0020(11) 0.0160(12) 0.0021(11)
    C32' 0.0570(15) 0.0667(16) 0.0686(16) 0.0081(12) 0.0150(13) 0.0013(13)
    C33' 0.0518(14) 0.0608(15) 0.0635(15) -0.0007(12) 0.0063(12) 0.0105(12)
    C34' 0.0647(16) 0.0765(18) 0.0497(13) -0.0015(14) 0.0109(13) 0.0048(12)
    C35' 0.0631(15) 0.0724(17) 0.0511(13) 0.0076(12) 0.0167(12) 0.0010(12)
    C36' 0.106(3) 0.180(4) 0.086(2) 0.056(2) 0.031(2) -0.025(2)
    C37' 0.0740(19) 0.125(3) 0.0639(17) -0.0091(18) 0.0028(15) 0.0243(17)
_geom_special_details
;
Bond distances, angles <i>etc</i>. have been calculated using the rounded
fractional coordinates. All su's are estimated from the variances of the
(full) variance-covariance matrix. The cell e.s.d.'s are taken into account in
the estimation of distances, angles and torsion angles
;
loop_
    _geom_bond_atom_site_label_1
    _geom_bond_atom_site_label_2
    _geom_bond_site_symmetry_1
    _geom_bond_site_symmetry_2
    _geom_bond_distance
    _geom_bond_publ_flag
    O1 C22 . . 1.378(4) no
    O1 C23 . . 1.378(3) no
    O2 C29 . . 1.217(3) no
    O3 C31 . . 1.369(3) no
    O3 C36 . . 1.423(3) no
    O4 C33 . . 1.363(3) no
    O4 C37 . . 1.423(5) no
    O1' C23' . . 1.384(3) no
    O1' C22' . . 1.393(3) no
    O2' C29' . . 1.220(3) no
    O3' C31' . . 1.374(3) no
    O3' C36' . . 1.419(5) no
    O4' C33' . . 1.368(3) no
    O4' C37' . . 1.419(3) no
    N1 C15 . . 1.485(3) no
    N1 C29 . . 1.364(3) no
    N1 C30 . . 1.405(3) no
    N1' C15' . . 1.485(3) no
    N1' C29' . . 1.354(3) no
    N1' C30' . . 1.399(3) no
    C1 C2 . . 1.440(3) no
    C1 C6 . . 1.447(3) no
    C1 C14 . . 1.396(3) no
    C2 C3 . . 1.341(4) no
    C3 C4 . . 1.413(5) no
    C4 C5 . . 1.344(6) no
    C5 C6 . . 1.414(5) no
    C6 C7 . . 1.393(5) no
    C7 C8 . . 1.376(4) no
    C8 C9 . . 1.431(5) no
    C8 C13 . . 1.434(4) no
    C9 C10 . . 1.315(5) no
    C10 C11 . . 1.417(4) no
    C11 C12 . . 1.372(4) no
    C12 C13 . . 1.406(4) no
    C13 C14 . . 1.434(3) no
    C14 C15 . . 1.515(3) no
    C15 C16 . . 1.610(3) no
    C16 C17 . . 1.486(4) no
    C16 C28 . . 1.511(3) no
    C16 C29 . . 1.528(3) no
    C17 C22 . . 1.394(4) no
    C17 C18 . . 1.395(4) no
    C18 C19 . . 1.373(5) no
    C19 C20 . . 1.392(6) no
    C20 C21 . . 1.380(7) no
    C21 C22 . . 1.360(5) no
    C23 C28 . . 1.387(4) no
    C23 C24 . . 1.394(4) no
    C24 C25 . . 1.368(6) no
    C25 C26 . . 1.373(6) no
    C26 C27 . . 1.378(4) no
    C27 C28 . . 1.390(4) no
    C30 C31 . . 1.409(3) no
    C30 C35 . . 1.379(3) no
    C31 C32 . . 1.361(3) no
    C32 C33 . . 1.391(4) no
    C33 C34 . . 1.384(4) no
    C34 C35 . . 1.366(3) no
    C2 H2 . . 0.9300 no
    C3 H3 . . 0.9300 no
    C4 H4 . . 0.9300 no
    C5 H5 . . 0.9300 no
    C7 H7 . . 0.9300 no
    C9 H9 . . 0.9300 no
    C10 H10 . . 0.9300 no
    C11 H11 . . 0.9300 no
    C12 H12 . . 0.9300 no
    C15 H15 . . 0.9800 no
    C18 H18 . . 0.9300 no
    C19 H19 . . 0.9300 no
    C20 H20 . . 0.9300 no
    C21 H21 . . 0.9300 no
    C24 H24 . . 0.9300 no
    C25 H25 . . 0.9300 no
    C26 H26 . . 0.9300 no
    C27 H27 . . 0.9300 no
    C32 H32 . . 0.9300 no
    C34 H34 . . 0.9300 no
    C35 H35 . . 0.9300 no
    C36 H36C . . 0.9600 no
    C36 H36B . . 0.9600 no
    C36 H36A . . 0.9600 no
    C37 H37A . . 0.9600 no
    C37 H37B . . 0.9600 no
    C37 H37C . . 0.9600 no
    C1' C2' . . 1.439(3) no
    C1' C6' . . 1.435(3) no
    C1' C14' . . 1.405(3) no
    C2' C3' . . 1.361(4) no
    C3' C4' . . 1.397(5) no
    C4' C5' . . 1.340(4) no
    C5' C6' . . 1.435(4) no
    C6' C7' . . 1.386(4) no
    C7' C8' . . 1.389(4) no
    C8' C9' . . 1.432(3) no
    C8' C13' . . 1.423(3) no
    C9' C10' . . 1.340(4) no
    C10' C11' . . 1.389(5) no
    C11' C12' . . 1.354(3) no
    C12' C13' . . 1.446(3) no
    C13' C14' . . 1.422(3) no
    C14' C15' . . 1.512(3) no
    C15' C16' . . 1.597(3) no
    C16' C17' . . 1.508(3) no
    C16' C28' . . 1.511(3) no
    C16' C29' . . 1.539(3) no
    C17' C18' . . 1.395(3) no
    C17' C22' . . 1.370(3) no
    C18' C19' . . 1.384(4) no
    C19' C20' . . 1.359(4) no
    C20' C21' . . 1.374(4) no
    C21' C22' . . 1.384(4) no
    C23' C24' . . 1.385(4) no
    C23' C28' . . 1.368(3) no
    C24' C25' . . 1.378(4) no
    C25' C26' . . 1.364(5) no
    C26' C27' . . 1.389(4) no
    C27' C28' . . 1.393(4) no
    C30' C31' . . 1.402(3) no
    C30' C35' . . 1.383(3) no
    C31' C32' . . 1.368(3) no
    C32' C33' . . 1.388(3) no
    C33' C34' . . 1.359(4) no
    C34' C35' . . 1.385(3) no
    C2' H2' . . 0.9300 no
    C3' H3' . . 0.9300 no
    C4' H4' . . 0.9300 no
    C5' H5' . . 0.9300 no
    C7' H7' . . 0.9300 no
    C9' H9' . . 0.9300 no
    C10' H10' . . 0.9300 no
    C11' H11' . . 0.9300 no
    C12' H12' . . 0.9300 no
    C15' H15' . . 0.9800 no
    C18' H18' . . 0.9300 no
    C19' H19' . . 0.9300 no
    C20' H20' . . 0.9300 no
    C21' H21' . . 0.9300 no
    C24' H24' . . 0.9300 no
    C25' H25' . . 0.9300 no
    C26' H26' . . 0.9300 no
    C27' H27' . . 0.9300 no
    C32' H32' . . 0.9300 no
    C34' H34' . . 0.9300 no
    C35' H35' . . 0.9300 no
    C36' H36D . . 0.9600 no
    C36' H36E . . 0.9600 no
    C36' H36F . . 0.9600 no
    C37' H37D . . 0.9600 no
    C37' H37E . . 0.9600 no
    C37' H37F . . 0.9600 no
loop_
    _geom_contact_atom_site_label_1
    _geom_contact_atom_site_label_2
    _geom_contact_distance
    _geom_contact_site_symmetry_1
    _geom_contact_site_symmetry_2
    _geom_contact_publ_flag
    O1' C37 3.195(4) . 1_556 no
    O2 C18 3.354(3) . . no
    O2 C35 3.132(3) . . no
    O2 C34 3.409(3) . 2_665 no
    O2 C35 3.212(3) . 2_665 no
    O2' C35' 3.106(3) . . no
    O2' C27' 3.416(3) . . no
    O3 N1 2.705(3) . . no
    O3 C13 3.366(3) . . no
    O3 O3 3.117(2) . 2_765 no
    O3 C36 3.377(4) . 2_765 no
    O3 C15 2.718(3) . . no
    O3 C14 2.975(3) . . no
    O3' C14' 3.161(3) . . no
    O3' C15' 2.796(3) . . no
    O3' N1' 2.735(3) . . no
    O1 H9 2.5600 . 2_775 no
    O1' H37B 2.6300 . 1_556 no
    O1' H37C 2.8900 . 1_556 no
    O2 H10' 2.7100 . 2_666 no
    O2 H37E 2.8800 . 1_655 no
    O2 H18 2.8500 . . no
    O2 H27 2.9100 . . no
    O2 H35 2.5200 . 2_665 no
    O2 H35 2.5800 . . no
    O2' H27' 2.9200 . . no
    O2' H24 2.7700 . 1_445 no
    O2' H35' 2.5200 . . no
    O3 H36A 2.9100 . 2_765 no
    O3 H15 2.4100 . . no
    O3' H26' 2.8300 . 2_556 no
    O3' H15' 2.4600 . . no
    O4 H4' 2.8500 . 2_665 no
    O4 H11 2.7000 . 2_765 no
    O4' H3 2.5900 . 2_565 no
    N1 C2 2.964(3) . . no
    N1 O3 2.705(3) . . no
    N1' C2' 2.957(3) . . no
    N1' O3' 2.735(3) . . no
    N1 H2 2.3300 . . no
    N1' H2' 2.3100 . . no
    C1 C30 3.597(3) . . no
    C1' C18' 3.565(3) . . no
    C1' C30' 3.591(3) . . no
    C2 C30 3.261(3) . . no
    C2 C29 3.544(3) . . no
    C2 N1 2.964(3) . . no
    C2 C18 3.425(4) . . no
    C2' C18' 3.395(4) . . no
    C2' C29' 3.522(4) . . no
    C2' C30' 3.201(3) . . no
    C2' N1' 2.957(3) . . no
    C4' C9' 3.481(4) . 2_666 no
    C5' C7' 3.403(4) . 2_666 no
    C5' C8' 3.573(4) . 2_666 no
    C7 C11 3.522(4) . 2_775 no
    C7 C10 3.537(4) . 2_775 no
    C7' C5' 3.403(4) . 2_666 no
    C8 C10 3.274(4) . 2_775 no
    C8 C11 3.555(4) . 2_775 no
    C8 C9 3.514(4) . 2_775 no
    C8' C5' 3.573(4) . 2_666 no
    C9 C34' 3.506(4) . 2_665 no
    C9 C10 3.588(5) . 2_775 no
    C9 C13 3.550(4) . 2_775 no
    C9 C11 3.592(5) . 2_775 no
    C9 C9 3.541(5) . 2_775 no
    C9 C8 3.514(4) . 2_775 no
    C9 C12 3.550(4) . 2_775 no
    C9' C4' 3.481(4) . 2_666 no
    C10 C8 3.274(4) . 2_775 no
    C10 C7 3.537(4) . 2_775 no
    C10 C13 3.581(4) . 2_775 no
    C10 C9 3.588(5) . 2_775 no
    C11 C9 3.592(5) . 2_775 no
    C11 C7 3.522(4) . 2_775 no
    C11 C8 3.555(4) . 2_775 no
    C12 C9 3.550(4) . 2_775 no
    C13 C10 3.581(4) . 2_775 no
    C13 C9 3.550(4) . 2_775 no
    C13 O3 3.366(3) . . no
    C14 O3 2.975(3) . . no
    C14 C31 3.599(3) . . no
    C14' O3' 3.161(3) . . no
    C14' C18' 3.542(3) . . no
    C15 O3 2.718(3) . . no
    C15' O3' 2.796(3) . . no
    C18 O2 3.354(3) . . no
    C18 C2 3.425(4) . . no
    C18' C1' 3.565(3) . . no
    C18' C14' 3.542(3) . . no
    C18' C2' 3.395(4) . . no
    C19' C24' 3.599(4) . 2_656 no
    C19' C23' 3.490(4) . 2_656 no
    C20' C27' 3.568(4) . 2_656 no
    C20' C28' 3.467(4) . 2_656 no
    C23' C19' 3.490(4) . 2_656 no
    C24' C19' 3.599(4) . 2_656 no
    C27 C36 3.558(4) . 2_765 no
    C27' C20' 3.568(4) . 2_656 no
    C27' O2' 3.416(3) . . no
    C28' C20' 3.467(4) . 2_656 no
    C29 C2 3.544(3) . . no
    C29' C2' 3.522(4) . . no
    C30 C2 3.261(3) . . no
    C30 C1 3.597(3) . . no
    C30' C2' 3.201(3) . . no
    C30' C1' 3.591(3) . . no
    C31 C14 3.599(3) . . no
    C34 O2 3.409(3) . 2_665 no
    C34' C9 3.506(4) . 2_665 no
    C35 O2 3.212(3) . 2_665 no
    C35 C37' 3.500(4) . 1_655 no
    C35 O2 3.132(3) . . no
    C35' O2' 3.106(3) . . no
    C36 O3 3.377(4) . 2_765 no
    C36 C27 3.558(4) . 2_765 no
    C37 O1' 3.195(4) . 1_554 no
    C37' C35 3.500(4) . 1_455 no
    C2 H18 3.0300 . . no
    C2' H18' 2.8600 . . no
    C5 H18' 3.0500 . 2_665 no
    C7 H35' 2.8500 . 2_665 no
    C9 H34' 2.7700 . 2_665 no
    C9' H32' 2.9600 . 2_566 no
    C10 H34' 3.0300 . 2_665 no
    C10' H32' 3.0900 . 2_566 no
    C11' H37C 3.0400 . 1_556 no
    C12 H15 2.4200 . . no
    C12' H15' 2.4900 . . no
    C15 H2 2.8000 . . no
    C15 H12 2.5200 . . no
    C15' H12' 2.5300 . . no
    C15' H2' 2.8200 . . no
    C18 H2 3.0400 . . no
    C19 H37A 3.0900 . 2_665 no
    C19' H7' 2.9500 . 2_666 no
    C20' H5' 3.0200 . 2_666 no
    C21 H10 3.0600 . 2_775 no
    C22 H9 3.0000 . 2_775 no
    C23' H12' 2.9300 . . no
    C24' H4 2.9700 . 1_546 no
    C26' H27' 3.0000 . 2_556 no
    C27 H36A 2.8500 . 2_765 no
    C27 H15 3.0200 . . no
    C27' H20' 3.0500 . 2_656 no
    C27' H15' 3.0100 . . no
    C28 H11' 3.0200 . 2_666 no
    C28' H12' 2.9900 . . no
    C29 H35 2.8100 . . no
    C29 H18 2.6600 . . no
    C29 H27 2.6300 . . no
    C29 H2 2.7500 . . no
    C29' H27' 2.5900 . . no
    C29' H18' 2.7000 . . no
    C29' H35' 2.7600 . . no
    C29' H2' 2.7500 . . no
    C30 H2 2.7100 . . no
    C30' H2' 2.6000 . . no
    C30' H26' 3.0900 . 2_556 no
    C31' H26' 3.0200 . 2_556 no
    C32 H36C 2.8000 . . no
    C32 H36A 2.8100 . . no
    C32 H4' 3.0400 . 2_665 no
    C32' H36F 2.6900 . . no
    C32' H36D 2.7800 . . no
    C33 H11 3.0700 . 2_765 no
    C33 H4' 2.8700 . 2_665 no
    C34 H37C 2.8300 . . no
    C34 H37A 2.6800 . . no
    C34' H37F 2.7500 . . no
    C34' H21 3.0300 . 1_445 no
    C34' H37D 2.7700 . . no
    C35 H37E 2.9300 . 1_655 no
    C35 H2 3.0500 . . no
    C35' H2' 2.9000 . . no
    C36 H32 2.5700 . . no
    C36' H32' 2.5100 . . no
    C37 H34 2.5300 . . no
    C37 H11 3.0100 . 2_765 no
    C37' H34' 2.5300 . . no
    C37' H3 2.8900 . 2_565 no
    H2 C18 3.0400 . . no
    H2 N1 2.3300 . . no
    H2 C15 2.8000 . . no
    H2 C29 2.7500 . . no
    H2 C30 2.7100 . . no
    H2 C35 3.0500 . . no
    H2 H18 2.4800 . . no
    H2' C35' 2.9000 . . no
    H2' H18' 2.4600 . . no
    H2' C15' 2.8200 . . no
    H2' C29' 2.7500 . . no
    H2' N1' 2.3100 . . no
    H2' C30' 2.6000 . . no
    H3 C37' 2.8900 . 2_565 no
    H3 O4' 2.5900 . 2_565 no
    H4 H24' 2.5100 . 1_564 no
    H4 C24' 2.9700 . 1_564 no
    H4 H19' 2.5100 . 2_665 no
    H4' O4 2.8500 . 2_665 no
    H4' C33 2.8700 . 2_665 no
    H4' C32 3.0400 . 2_665 no
    H5 H18' 2.5600 . 2_665 no
    H5 H7 2.4400 . . no
    H5' C20' 3.0200 . 2_666 no
    H5' H7' 2.4100 . . no
    H7 H9 2.4200 . . no
    H7 H35' 2.5200 . 2_665 no
    H7 H5 2.4400 . . no
    H7' C19' 2.9500 . 2_666 no
    H7' H5' 2.4100 . . no
    H7' H9' 2.4600 . . no
    H9 H7 2.4200 . . no
    H9 O1 2.5600 . 2_775 no
    H9 C22 3.0000 . 2_775 no
    H9' H7' 2.4600 . . no
    H10 C21 3.0600 . 2_775 no
    H10' O2 2.7100 . 2_666 no
    H11 C33 3.0700 . 2_765 no
    H11 C37 3.0100 . 2_765 no
    H11 O4 2.7000 . 2_765 no
    H11' C28 3.0200 . 2_666 no
    H12 C15 2.5200 . . no
    H12 H15 1.8900 . . no
    H12' C15' 2.5300 . . no
    H12' H15' 1.9800 . . no
    H12' C23' 2.9300 . . no
    H12' C28' 2.9900 . . no
    H15 O3 2.4100 . . no
    H15 H12 1.8900 . . no
    H15 C12 2.4200 . . no
    H15 C27 3.0200 . . no
    H15 H36A 2.5300 . 2_765 no
    H15' O3' 2.4600 . . no
    H15' C12' 2.4900 . . no
    H15' C27' 3.0100 . . no
    H15' H12' 1.9800 . . no
    H18 O2 2.8500 . . no
    H18 C2 3.0300 . . no
    H18 C29 2.6600 . . no
    H18 H2 2.4800 . . no
    H18' C29' 2.7000 . . no
    H18' H2' 2.4600 . . no
    H18' C2' 2.8600 . . no
    H18' H5 2.5600 . 2_665 no
    H18' C5 3.0500 . 2_665 no
    H19' H4 2.5100 . 2_665 no
    H20' C27' 3.0500 . 2_656 no
    H21 C34' 3.0300 . 1_665 no
    H21' H37B 2.5100 . 1_556 no
    H24 O2' 2.7700 . 1_665 no
    H24' H4 2.5100 . 1_546 no
    H26' C30' 3.0900 . 2_556 no
    H26' O3' 2.8300 . 2_556 no
    H26' C31' 3.0200 . 2_556 no
    H27 H36A 2.5100 . 2_765 no
    H27 O2 2.9100 . . no
    H27 C29 2.6300 . . no
    H27' C29' 2.5900 . . no
    H27' O2' 2.9200 . . no
    H27' C26' 3.0000 . 2_556 no
    H32 C36 2.5700 . . no
    H32 H36C 2.4500 . . no
    H32 H36A 2.3200 . . no
    H32' H36D 2.3000 . . no
    H32' H36F 2.3000 . . no
    H32' C10' 3.0900 . 2_566 no
    H32' C9' 2.9600 . 2_566 no
    H32' C36' 2.5100 . . no
    H34 C37 2.5300 . . no
    H34 H37A 2.2600 . . no
    H34 H37C 2.3900 . . no
    H34' C37' 2.5300 . . no
    H34' H37F 2.3300 . . no
    H34' C9 2.7700 . 2_665 no
    H34' C10 3.0300 . 2_665 no
    H34' H37D 2.3300 . . no
    H35 O2 2.5800 . . no
    H35 C29 2.8100 . . no
    H35 O2 2.5200 . 2_665 no
    H35' C29' 2.7600 . . no
    H35' C7 2.8500 . 2_665 no
    H35' O2' 2.5200 . . no
    H35' H7 2.5200 . 2_665 no
    H36A H32 2.3200 . . no
    H36A O3 2.9100 . 2_765 no
    H36A C32 2.8100 . . no
    H36A C27 2.8500 . 2_765 no
    H36A H15 2.5300 . 2_765 no
    H36A H27 2.5100 . 2_765 no
    H36B H37D 2.3700 . 2_665 no
    H36C C32 2.8000 . . no
    H36C H32 2.4500 . . no
    H36D C32' 2.7800 . . no
    H36D H32' 2.3000 . . no
    H36F C32' 2.6900 . . no
    H36F H32' 2.3000 . . no
    H37A C34 2.6800 . . no
    H37A H34 2.2600 . . no
    H37A C19 3.0900 . 2_665 no
    H37B O1' 2.6300 . 1_554 no
    H37B H21' 2.5100 . 1_554 no
    H37C C34 2.8300 . . no
    H37C H34 2.3900 . . no
    H37C C11' 3.0400 . 1_554 no
    H37C O1' 2.8900 . 1_554 no
    H37D C34' 2.7700 . . no
    H37D H34' 2.3300 . . no
    H37D H36B 2.3700 . 2_665 no
    H37E O2 2.8800 . 1_455 no
    H37E C35 2.9300 . 1_455 no
    H37F C34' 2.7500 . . no
    H37F H34' 2.3300 . . no
loop_
    _geom_angle_atom_site_label_1
    _geom_angle_atom_site_label_2
    _geom_angle_atom_site_label_3
    _geom_angle_site_symmetry_1
    _geom_angle_site_symmetry_2
    _geom_angle_site_symmetry_3
    _geom_angle
    _geom_angle_publ_flag
    C22 O1 C23 . . . 116.5(2) no
    C31 O3 C36 . . . 118.9(2) no
    C33 O4 C37 . . . 117.5(2) no
    C22' O1' C23' . . . 116.38(17) no
    C31' O3' C36' . . . 117.2(2) no
    C33' O4' C37' . . . 118.3(2) no
    C15 N1 C30 . . . 132.54(18) no
    C15 N1 C29 . . . 95.21(16) no
    C29 N1 C30 . . . 132.2(2) no
    C15' N1' C29' . . . 95.05(17) no
    C15' N1' C30' . . . 132.80(18) no
    C29' N1' C30' . . . 132.15(19) no
    C2 C1 C14 . . . 125.5(2) no
    C2 C1 C6 . . . 114.6(2) no
    C6 C1 C14 . . . 120.0(2) no
    C1 C2 C3 . . . 123.3(3) no
    C2 C3 C4 . . . 120.8(3) no
    C3 C4 C5 . . . 119.0(3) no
    C4 C5 C6 . . . 122.3(3) no
    C5 C6 C7 . . . 121.7(3) no
    C1 C6 C5 . . . 119.9(3) no
    C1 C6 C7 . . . 118.4(2) no
    C6 C7 C8 . . . 122.8(3) no
    C9 C8 C13 . . . 119.2(3) no
    C7 C8 C9 . . . 120.9(3) no
    C7 C8 C13 . . . 119.9(3) no
    C8 C9 C10 . . . 121.4(3) no
    C9 C10 C11 . . . 120.8(3) no
    C10 C11 C12 . . . 119.5(3) no
    C11 C12 C13 . . . 122.1(3) no
    C12 C13 C14 . . . 124.6(2) no
    C8 C13 C14 . . . 118.5(2) no
    C8 C13 C12 . . . 116.9(2) no
    C1 C14 C13 . . . 120.5(2) no
    C1 C14 C15 . . . 125.0(2) no
    C13 C14 C15 . . . 114.34(18) no
    N1 C15 C14 . . . 119.47(17) no
    N1 C15 C16 . . . 86.38(16) no
    C14 C15 C16 . . . 123.19(18) no
    C15 C16 C28 . . . 110.67(19) no
    C15 C16 C17 . . . 118.62(18) no
    C15 C16 C29 . . . 84.27(16) no
    C17 C16 C28 . . . 109.82(19) no
    C17 C16 C29 . . . 116.8(2) no
    C28 C16 C29 . . . 114.7(2) no
    C16 C17 C22 . . . 118.0(2) no
    C18 C17 C22 . . . 117.5(3) no
    C16 C17 C18 . . . 124.4(2) no
    C17 C18 C19 . . . 120.7(3) no
    C18 C19 C20 . . . 120.1(4) no
    C19 C20 C21 . . . 119.9(4) no
    C20 C21 C22 . . . 119.4(4) no
    O1 C22 C17 . . . 121.0(3) no
    O1 C22 C21 . . . 116.6(3) no
    C17 C22 C21 . . . 122.4(3) no
    O1 C23 C28 . . . 121.2(2) no
    O1 C23 C24 . . . 117.6(3) no
    C24 C23 C28 . . . 121.3(3) no
    C23 C24 C25 . . . 119.3(3) no
    C24 C25 C26 . . . 120.4(3) no
    C25 C26 C27 . . . 120.3(3) no
    C26 C27 C28 . . . 120.9(3) no
    C23 C28 C27 . . . 117.7(2) no
    C16 C28 C27 . . . 124.8(2) no
    C16 C28 C23 . . . 117.4(2) no
    N1 C29 C16 . . . 94.15(18) no
    O2 C29 N1 . . . 131.3(2) no
    O2 C29 C16 . . . 134.6(2) no
    C31 C30 C35 . . . 118.1(2) no
    N1 C30 C31 . . . 120.9(2) no
    N1 C30 C35 . . . 121.0(2) no
    O3 C31 C30 . . . 114.82(19) no
    O3 C31 C32 . . . 124.8(2) no
    C30 C31 C32 . . . 120.3(2) no
    C31 C32 C33 . . . 120.4(2) no
    C32 C33 C34 . . . 119.6(2) no
    O4 C33 C34 . . . 125.1(2) no
    O4 C33 C32 . . . 115.3(2) no
    C33 C34 C35 . . . 119.6(2) no
    C30 C35 C34 . . . 121.8(2) no
    C3 C2 H2 . . . 118.00 no
    C1 C2 H2 . . . 118.00 no
    C2 C3 H3 . . . 120.00 no
    C4 C3 H3 . . . 120.00 no
    C3 C4 H4 . . . 120.00 no
    C5 C4 H4 . . . 121.00 no
    C6 C5 H5 . . . 119.00 no
    C4 C5 H5 . . . 119.00 no
    C6 C7 H7 . . . 119.00 no
    C8 C7 H7 . . . 119.00 no
    C8 C9 H9 . . . 119.00 no
    C10 C9 H9 . . . 119.00 no
    C11 C10 H10 . . . 120.00 no
    C9 C10 H10 . . . 120.00 no
    C10 C11 H11 . . . 120.00 no
    C12 C11 H11 . . . 120.00 no
    C11 C12 H12 . . . 119.00 no
    C13 C12 H12 . . . 119.00 no
    C14 C15 H15 . . . 109.00 no
    N1 C15 H15 . . . 109.00 no
    C16 C15 H15 . . . 109.00 no
    C19 C18 H18 . . . 120.00 no
    C17 C18 H18 . . . 120.00 no
    C18 C19 H19 . . . 120.00 no
    C20 C19 H19 . . . 120.00 no
    C19 C20 H20 . . . 120.00 no
    C21 C20 H20 . . . 120.00 no
    C22 C21 H21 . . . 120.00 no
    C20 C21 H21 . . . 120.00 no
    C23 C24 H24 . . . 120.00 no
    C25 C24 H24 . . . 120.00 no
    C26 C25 H25 . . . 120.00 no
    C24 C25 H25 . . . 120.00 no
    C25 C26 H26 . . . 120.00 no
    C27 C26 H26 . . . 120.00 no
    C26 C27 H27 . . . 120.00 no
    C28 C27 H27 . . . 120.00 no
    C33 C32 H32 . . . 120.00 no
    C31 C32 H32 . . . 120.00 no
    C33 C34 H34 . . . 120.00 no
    C35 C34 H34 . . . 120.00 no
    C30 C35 H35 . . . 119.00 no
    C34 C35 H35 . . . 119.00 no
    H36A C36 H36B . . . 109.00 no
    H36A C36 H36C . . . 109.00 no
    O3 C36 H36A . . . 109.00 no
    O3 C36 H36B . . . 109.00 no
    O3 C36 H36C . . . 110.00 no
    H36B C36 H36C . . . 110.00 no
    H37B C37 H37C . . . 110.00 no
    O4 C37 H37A . . . 109.00 no
    O4 C37 H37B . . . 109.00 no
    O4 C37 H37C . . . 109.00 no
    H37A C37 H37B . . . 109.00 no
    H37A C37 H37C . . . 109.00 no
    C2' C1' C6' . . . 115.6(2) no
    C2' C1' C14' . . . 125.4(2) no
    C6' C1' C14' . . . 119.02(19) no
    C1' C2' C3' . . . 121.7(2) no
    C2' C3' C4' . . . 121.4(2) no
    C3' C4' C5' . . . 120.4(3) no
    C4' C5' C6' . . . 120.6(3) no
    C1' C6' C5' . . . 120.4(2) no
    C1' C6' C7' . . . 119.9(2) no
    C5' C6' C7' . . . 119.7(2) no
    C6' C7' C8' . . . 122.1(2) no
    C7' C8' C9' . . . 121.4(2) no
    C7' C8' C13' . . . 118.7(2) no
    C9' C8' C13' . . . 120.0(2) no
    C8' C9' C10' . . . 121.3(3) no
    C9' C10' C11' . . . 119.6(3) no
    C10' C11' C12' . . . 122.3(3) no
    C11' C12' C13' . . . 120.9(3) no
    C8' C13' C12' . . . 116.0(2) no
    C8' C13' C14' . . . 120.4(2) no
    C12' C13' C14' . . . 123.6(2) no
    C1' C14' C13' . . . 119.83(19) no
    C1' C14' C15' . . . 125.23(18) no
    C13' C14' C15' . . . 114.95(18) no
    N1' C15' C14' . . . 120.43(17) no
    N1' C15' C16' . . . 86.90(15) no
    C14' C15' C16' . . . 120.73(18) no
    C15' C16' C17' . . . 117.84(18) no
    C15' C16' C28' . . . 111.94(18) no
    C15' C16' C29' . . . 83.84(15) no
    C17' C16' C28' . . . 109.19(18) no
    C17' C16' C29' . . . 117.87(18) no
    C28' C16' C29' . . . 114.37(19) no
    C16' C17' C18' . . . 123.00(19) no
    C16' C17' C22' . . . 119.4(2) no
    C18' C17' C22' . . . 117.6(2) no
    C17' C18' C19' . . . 120.3(2) no
    C18' C19' C20' . . . 120.4(3) no
    C19' C20' C21' . . . 120.8(3) no
    C20' C21' C22' . . . 118.3(2) no
    O1' C22' C17' . . . 122.0(2) no
    O1' C22' C21' . . . 115.3(2) no
    C17' C22' C21' . . . 122.6(2) no
    O1' C23' C24' . . . 115.3(2) no
    O1' C23' C28' . . . 121.9(2) no
    C24' C23' C28' . . . 122.8(2) no
    C23' C24' C25' . . . 118.4(3) no
    C24' C25' C26' . . . 120.2(3) no
    C25' C26' C27' . . . 120.5(3) no
    C26' C27' C28' . . . 120.3(3) no
    C16' C28' C23' . . . 119.5(2) no
    C16' C28' C27' . . . 122.9(2) no
    C23' C28' C27' . . . 117.5(2) no
    O2' C29' N1' . . . 131.9(2) no
    O2' C29' C16' . . . 134.0(2) no
    N1' C29' C16' . . . 94.11(17) no
    N1' C30' C31' . . . 122.48(19) no
    N1' C30' C35' . . . 120.2(2) no
    C31' C30' C35' . . . 117.3(2) no
    O3' C31' C30' . . . 115.0(2) no
    O3' C31' C32' . . . 124.5(2) no
    C30' C31' C32' . . . 120.4(2) no
    C31' C32' C33' . . . 120.8(2) no
    O4' C33' C32' . . . 115.3(2) no
    O4' C33' C34' . . . 124.8(2) no
    C32' C33' C34' . . . 119.9(2) no
    C33' C34' C35' . . . 119.4(2) no
    C30' C35' C34' . . . 122.2(2) no
    C1' C2' H2' . . . 119.00 no
    C3' C2' H2' . . . 119.00 no
    C2' C3' H3' . . . 119.00 no
    C4' C3' H3' . . . 119.00 no
    C3' C4' H4' . . . 120.00 no
    C5' C4' H4' . . . 120.00 no
    C4' C5' H5' . . . 120.00 no
    C6' C5' H5' . . . 120.00 no
    C6' C7' H7' . . . 119.00 no
    C8' C7' H7' . . . 119.00 no
    C8' C9' H9' . . . 119.00 no
    C10' C9' H9' . . . 119.00 no
    C9' C10' H10' . . . 120.00 no
    C11' C10' H10' . . . 120.00 no
    C10' C11' H11' . . . 119.00 no
    C12' C11' H11' . . . 119.00 no
    C11' C12' H12' . . . 120.00 no
    C13' C12' H12' . . . 120.00 no
    N1' C15' H15' . . . 109.00 no
    C14' C15' H15' . . . 109.00 no
    C16' C15' H15' . . . 109.00 no
    C17' C18' H18' . . . 120.00 no
    C19' C18' H18' . . . 120.00 no
    C18' C19' H19' . . . 120.00 no
    C20' C19' H19' . . . 120.00 no
    C19' C20' H20' . . . 120.00 no
    C21' C20' H20' . . . 120.00 no
    C20' C21' H21' . . . 121.00 no
    C22' C21' H21' . . . 121.00 no
    C23' C24' H24' . . . 121.00 no
    C25' C24' H24' . . . 121.00 no
    C24' C25' H25' . . . 120.00 no
    C26' C25' H25' . . . 120.00 no
    C25' C26' H26' . . . 120.00 no
    C27' C26' H26' . . . 120.00 no
    C26' C27' H27' . . . 120.00 no
    C28' C27' H27' . . . 120.00 no
    C31' C32' H32' . . . 120.00 no
    C33' C32' H32' . . . 120.00 no
    C33' C34' H34' . . . 120.00 no
    C35' C34' H34' . . . 120.00 no
    C30' C35' H35' . . . 119.00 no
    C34' C35' H35' . . . 119.00 no
    O3' C36' H36D . . . 109.00 no
    O3' C36' H36E . . . 109.00 no
    O3' C36' H36F . . . 110.00 no
    H36D C36' H36E . . . 109.00 no
    H36D C36' H36F . . . 109.00 no
    H36E C36' H36F . . . 109.00 no
    O4' C37' H37D . . . 109.00 no
    O4' C37' H37E . . . 109.00 no
    O4' C37' H37F . . . 109.00 no
    H37D C37' H37E . . . 109.00 no
    H37D C37' H37F . . . 110.00 no
    H37E C37' H37F . . . 110.00 no
loop_
    _geom_torsion_atom_site_label_1
    _geom_torsion_atom_site_label_2
    _geom_torsion_atom_site_label_3
    _geom_torsion_atom_site_label_4
    _geom_torsion_site_symmetry_1
    _geom_torsion_site_symmetry_2
    _geom_torsion_site_symmetry_3
    _geom_torsion_site_symmetry_4
    _geom_torsion
    _geom_torsion_publ_flag
    C23 O1 C22 C21 . . . . 150.1(3) no
    C22 O1 C23 C24 . . . . -154.9(3) no
    C22 O1 C23 C28 . . . . 25.5(4) no
    C23 O1 C22 C17 . . . . -29.0(4) no
    C36 O3 C31 C32 . . . . 15.5(4) no
    C36 O3 C31 C30 . . . . -164.2(2) no
    C37 O4 C33 C32 . . . . 179.7(2) no
    C37 O4 C33 C34 . . . . -2.3(4) no
    C22' O1' C23' C28' . . . . -20.5(3) no
    C23' O1' C22' C21' . . . . -155.5(2) no
    C22' O1' C23' C24' . . . . 159.9(2) no
    C23' O1' C22' C17' . . . . 24.3(3) no
    C36' O3' C31' C32' . . . . 8.0(4) no
    C36' O3' C31' C30' . . . . -171.1(3) no
    C37' O4' C33' C34' . . . . 5.4(4) no
    C37' O4' C33' C32' . . . . -174.9(2) no
    C15 N1 C29 C16 . . . . -0.12(18) no
    C30 N1 C15 C16 . . . . -176.3(2) no
    C29 N1 C15 C16 . . . . 0.11(17) no
    C30 N1 C29 C16 . . . . 176.4(2) no
    C15 N1 C30 C35 . . . . -161.6(2) no
    C29 N1 C30 C35 . . . . 23.2(4) no
    C29 N1 C30 C31 . . . . -155.4(2) no
    C29 N1 C15 C14 . . . . -126.4(2) no
    C30 N1 C29 O2 . . . . -3.5(4) no
    C30 N1 C15 C14 . . . . 57.2(3) no
    C15 N1 C29 O2 . . . . -179.9(3) no
    C15 N1 C30 C31 . . . . 19.9(3) no
    C29' N1' C15' C14' . . . . 121.7(2) no
    C29' N1' C30' C35' . . . . -21.0(4) no
    C29' N1' C30' C31' . . . . 158.4(2) no
    C29' N1' C15' C16' . . . . -2.44(17) no
    C30' N1' C15' C16' . . . . 177.1(2) no
    C15' N1' C30' C35' . . . . 159.7(2) no
    C30' N1' C29' C16' . . . . -177.0(2) no
    C30' N1' C29' O2' . . . . 2.2(5) no
    C30' N1' C15' C14' . . . . -58.8(3) no
    C15' N1' C29' O2' . . . . -178.3(3) no
    C15' N1' C30' C31' . . . . -20.9(4) no
    C15' N1' C29' C16' . . . . 2.54(18) no
    C2 C1 C6 C7 . . . . -177.5(2) no
    C6 C1 C14 C15 . . . . -176.3(2) no
    C14 C1 C6 C7 . . . . 1.5(4) no
    C2 C1 C6 C5 . . . . -0.3(4) no
    C14 C1 C2 C3 . . . . -177.0(3) no
    C2 C1 C14 C15 . . . . 2.6(4) no
    C6 C1 C14 C13 . . . . -1.1(3) no
    C6 C1 C2 C3 . . . . 1.8(4) no
    C2 C1 C14 C13 . . . . 177.7(2) no
    C14 C1 C6 C5 . . . . 178.6(3) no
    C1 C2 C3 C4 . . . . -2.7(5) no
    C2 C3 C4 C5 . . . . 1.9(6) no
    C3 C4 C5 C6 . . . . -0.4(6) no
    C4 C5 C6 C7 . . . . 176.7(3) no
    C4 C5 C6 C1 . . . . -0.3(5) no
    C5 C6 C7 C8 . . . . -177.6(3) no
    C1 C6 C7 C8 . . . . -0.5(4) no
    C6 C7 C8 C9 . . . . 178.8(3) no
    C6 C7 C8 C13 . . . . -0.9(4) no
    C9 C8 C13 C14 . . . . -178.4(2) no
    C13 C8 C9 C10 . . . . -0.3(4) no
    C7 C8 C9 C10 . . . . -180.0(3) no
    C7 C8 C13 C12 . . . . -178.6(3) no
    C9 C8 C13 C12 . . . . 1.8(4) no
    C7 C8 C13 C14 . . . . 1.3(4) no
    C8 C9 C10 C11 . . . . -0.7(5) no
    C9 C10 C11 C12 . . . . 0.2(5) no
    C10 C11 C12 C13 . . . . 1.4(4) no
    C11 C12 C13 C14 . . . . 177.8(3) no
    C11 C12 C13 C8 . . . . -2.3(4) no
    C8 C13 C14 C15 . . . . 175.4(2) no
    C12 C13 C14 C15 . . . . -4.8(3) no
    C12 C13 C14 C1 . . . . 179.5(2) no
    C8 C13 C14 C1 . . . . -0.3(3) no
    C13 C14 C15 C16 . . . . 104.5(2) no
    C1 C14 C15 C16 . . . . -80.0(3) no
    C13 C14 C15 N1 . . . . -149.0(2) no
    C1 C14 C15 N1 . . . . 26.4(3) no
    C14 C15 C16 C17 . . . . 5.6(3) no
    N1 C15 C16 C28 . . . . 114.2(2) no
    N1 C15 C16 C17 . . . . -117.6(2) no
    C14 C15 C16 C28 . . . . -122.6(2) no
    N1 C15 C16 C29 . . . . -0.10(15) no
    C14 C15 C16 C29 . . . . 123.1(2) no
    C29 C16 C28 C27 . . . . 14.5(3) no
    C15 C16 C29 O2 . . . . 179.9(3) no
    C28 C16 C17 C22 . . . . 32.9(3) no
    C17 C16 C28 C23 . . . . -36.0(3) no
    C29 C16 C28 C23 . . . . -169.9(2) no
    C17 C16 C28 C27 . . . . 148.4(2) no
    C28 C16 C29 N1 . . . . -110.0(2) no
    C29 C16 C17 C18 . . . . -12.1(3) no
    C15 C16 C17 C22 . . . . -95.7(3) no
    C15 C16 C28 C27 . . . . -78.8(3) no
    C15 C16 C17 C18 . . . . 86.5(3) no
    C17 C16 C29 O2 . . . . -60.8(3) no
    C17 C16 C29 N1 . . . . 119.4(2) no
    C28 C16 C29 O2 . . . . 69.8(4) no
    C29 C16 C17 C22 . . . . 165.8(2) no
    C15 C16 C29 N1 . . . . 0.11(16) no
    C15 C16 C28 C23 . . . . 96.9(3) no
    C28 C16 C17 C18 . . . . -144.9(3) no
    C16 C17 C18 C19 . . . . 179.9(3) no
    C18 C17 C22 O1 . . . . 176.0(3) no
    C16 C17 C22 O1 . . . . -2.0(4) no
    C22 C17 C18 C19 . . . . 2.1(4) no
    C16 C17 C22 C21 . . . . 179.1(3) no
    C18 C17 C22 C21 . . . . -2.9(4) no
    C17 C18 C19 C20 . . . . -0.2(5) no
    C18 C19 C20 C21 . . . . -1.0(6) no
    C19 C20 C21 C22 . . . . 0.2(6) no
    C20 C21 C22 O1 . . . . -177.2(3) no
    C20 C21 C22 C17 . . . . 1.8(5) no
    C24 C23 C28 C27 . . . . 4.5(4) no
    O1 C23 C24 C25 . . . . 178.1(3) no
    O1 C23 C28 C16 . . . . 8.1(4) no
    O1 C23 C28 C27 . . . . -175.9(2) no
    C24 C23 C28 C16 . . . . -171.4(3) no
    C28 C23 C24 C25 . . . . -2.4(5) no
    C23 C24 C25 C26 . . . . -1.2(5) no
    C24 C25 C26 C27 . . . . 2.4(5) no
    C25 C26 C27 C28 . . . . -0.1(5) no
    C26 C27 C28 C16 . . . . 172.3(3) no
    C26 C27 C28 C23 . . . . -3.3(4) no
    C35 C30 C31 C32 . . . . -1.5(3) no
    N1 C30 C31 O3 . . . . -3.3(3) no
    N1 C30 C31 C32 . . . . 177.1(2) no
    C31 C30 C35 C34 . . . . 1.5(3) no
    C35 C30 C31 O3 . . . . 178.1(2) no
    N1 C30 C35 C34 . . . . -177.1(2) no
    O3 C31 C32 C33 . . . . 179.2(2) no
    C30 C31 C32 C33 . . . . -1.2(4) no
    C31 C32 C33 C34 . . . . 4.1(4) no
    C31 C32 C33 O4 . . . . -177.8(2) no
    O4 C33 C34 C35 . . . . 178.0(2) no
    C32 C33 C34 C35 . . . . -4.1(4) no
    C33 C34 C35 C30 . . . . 1.4(4) no
    C6' C1' C14' C15' . . . . 176.2(2) no
    C14' C1' C6' C7' . . . . 2.5(4) no
    C2' C1' C14' C13' . . . . 175.1(2) no
    C14' C1' C6' C5' . . . . -179.0(2) no
    C6' C1' C14' C13' . . . . -4.1(3) no
    C14' C1' C2' C3' . . . . 179.7(2) no
    C2' C1' C6' C5' . . . . 1.7(3) no
    C2' C1' C6' C7' . . . . -176.8(2) no
    C6' C1' C2' C3' . . . . -1.1(4) no
    C2' C1' C14' C15' . . . . -4.6(4) no
    C1' C2' C3' C4' . . . . -0.2(4) no
    C2' C3' C4' C5' . . . . 0.8(4) no
    C3' C4' C5' C6' . . . . -0.1(4) no
    C4' C5' C6' C1' . . . . -1.2(4) no
    C4' C5' C6' C7' . . . . 177.4(3) no
    C5' C6' C7' C8' . . . . -178.0(2) no
    C1' C6' C7' C8' . . . . 0.5(4) no
    C6' C7' C8' C9' . . . . 178.0(2) no
    C6' C7' C8' C13' . . . . -1.8(4) no
    C7' C8' C13' C14' . . . . 0.2(4) no
    C9' C8' C13' C12' . . . . -0.9(3) no
    C7' C8' C9' C10' . . . . 179.6(3) no
    C7' C8' C13' C12' . . . . 179.0(2) no
    C13' C8' C9' C10' . . . . -0.5(4) no
    C9' C8' C13' C14' . . . . -179.7(2) no
    C8' C9' C10' C11' . . . . 1.6(5) no
    C9' C10' C11' C12' . . . . -1.2(5) no
    C10' C11' C12' C13' . . . . -0.3(5) no
    C11' C12' C13' C14' . . . . -179.9(2) no
    C11' C12' C13' C8' . . . . 1.3(4) no
    C8' C13' C14' C15' . . . . -177.4(2) no
    C12' C13' C14' C15' . . . . 3.9(3) no
    C8' C13' C14' C1' . . . . 2.8(3) no
    C12' C13' C14' C1' . . . . -175.9(2) no
    C13' C14' C15' N1' . . . . 160.0(2) no
    C1' C14' C15' C16' . . . . 85.7(3) no
    C13' C14' C15' C16' . . . . -94.0(2) no
    C1' C14' C15' N1' . . . . -20.3(3) no
    N1' C15' C16' C17' . . . . 120.49(18) no
    C14' C15' C16' C17' . . . . -3.4(3) no
    N1' C15' C16' C28' . . . . -111.67(18) no
    C14' C15' C16' C29' . . . . -121.76(19) no
    N1' C15' C16' C29' . . . . 2.15(15) no
    C14' C15' C16' C28' . . . . 124.4(2) no
    C15' C16' C28' C23' . . . . -101.0(2) no
    C29' C16' C28' C23' . . . . 165.8(2) no
    C29' C16' C28' C27' . . . . -17.5(3) no
    C29' C16' C17' C18' . . . . 19.7(3) no
    C29' C16' C17' C22' . . . . -160.4(2) no
    C15' C16' C28' C27' . . . . 75.7(3) no
    C17' C16' C28' C23' . . . . 31.3(3) no
    C17' C16' C28' C27' . . . . -152.0(2) no
    C15' C16' C17' C18' . . . . -78.5(3) no
    C28' C16' C17' C22' . . . . -27.7(3) no
    C15' C16' C17' C22' . . . . 101.5(2) no
    C15' C16' C29' O2' . . . . 178.5(3) no
    C17' C16' C29' O2' . . . . 60.2(4) no
    C17' C16' C29' N1' . . . . -120.7(2) no
    C15' C16' C29' N1' . . . . -2.36(17) no
    C28' C16' C17' C18' . . . . 152.4(2) no
    C28' C16' C29' N1' . . . . 109.0(2) no
    C28' C16' C29' O2' . . . . -70.1(4) no
    C16' C17' C22' C21' . . . . -178.9(2) no
    C18' C17' C22' O1' . . . . -178.6(2) no
    C16' C17' C22' O1' . . . . 1.4(3) no
    C18' C17' C22' C21' . . . . 1.1(4) no
    C22' C17' C18' C19' . . . . -1.8(3) no
    C16' C17' C18' C19' . . . . 178.2(2) no
    C17' C18' C19' C20' . . . . 0.4(4) no
    C18' C19' C20' C21' . . . . 1.8(4) no
    C19' C20' C21' C22' . . . . -2.4(4) no
    C20' C21' C22' O1' . . . . -179.3(2) no
    C20' C21' C22' C17' . . . . 0.9(4) no
    C24' C23' C28' C16' . . . . 171.0(2) no
    C24' C23' C28' C27' . . . . -5.9(4) no
    O1' C23' C28' C16' . . . . -8.6(3) no
    O1' C23' C28' C27' . . . . 174.5(2) no
    C28' C23' C24' C25' . . . . 3.9(4) no
    O1' C23' C24' C25' . . . . -176.5(2) no
    C23' C24' C25' C26' . . . . 1.5(4) no
    C24' C25' C26' C27' . . . . -4.6(5) no
    C25' C26' C27' C28' . . . . 2.5(4) no
    C26' C27' C28' C23' . . . . 2.6(4) no
    C26' C27' C28' C16' . . . . -174.1(2) no
    N1' C30' C31' C32' . . . . 178.5(2) no
    C35' C30' C31' O3' . . . . 177.1(2) no
    C35' C30' C31' C32' . . . . -2.1(4) no
    N1' C30' C35' C34' . . . . -179.7(2) no
    C31' C30' C35' C34' . . . . 0.9(4) no
    N1' C30' C31' O3' . . . . -2.3(3) no
    O3' C31' C32' C33' . . . . -177.2(2) no
    C30' C31' C32' C33' . . . . 1.9(4) no
    C31' C32' C33' C34' . . . . -0.4(4) no
    C31' C32' C33' O4' . . . . 179.9(2) no
    O4' C33' C34' C35' . . . . 178.8(2) no
    C32' C33' C34' C35' . . . . -0.9(4) no
    C33' C34' C35' C30' . . . . 0.6(4) no
loop_
    _geom_hbond_atom_site_label_D
    _geom_hbond_atom_site_label_H
    _geom_hbond_atom_site_label_A
    _geom_hbond_site_symmetry_A
    _geom_hbond_distance_DH
    _geom_hbond_distance_HA
    _geom_hbond_distance_DA
    _geom_hbond_angle_DHA
    _geom_hbond_publ_flag
    C2 H2 N1 . 0.93 2.33 2.964(3) 125 yes
    C2' H2' N1' . 0.93 2.31 2.957(3) 126 yes
    C3 H3 O4' 2_565 0.93 2.59 3.484(4) 163 yes
    C9 H9 O1 2_775 0.93 2.56 3.458(4) 164 yes
    C35 H35 O2 . 0.93 2.58 3.132(3) 119 yes
    C35 H35 O2 2_665 0.93 2.52 3.212(3) 131 yes
    C35' H35' O2' . 0.93 2.52 3.106(3) 121 yes
    C2 H2 Cg1 1_555 0.93 2.59 3.188(3) 122 yes
    C2' H2' Cg15 1_555 0.93 2.62 3.196(3) 121 yes
    C25' H25' Cg22 2_556 0.93 2.98 3.791(3) 147 no
