# Supplementary material for: 4-(9-Anthr­yl)-1-(2,4-dimethoxy­phen­yl)spiro­[azetidine-3,9′-xanthen]-2-one
Source: Acta Crystallogr Sect E Struct Rep Online. 2009 Jun 20;65(Pt 7):o1623–4. doi: 10.1107/S1600536809022739 (PMC2969353; doi:10.1107/S1600536809022739)
Supplement: Supplementary file 2 [file e-65-o1623-Isup2.hkl]

#
# h,k,l, Fc-squared, Fo-squared, sigma(Fo-squared) and status flag
#
data_I
_shelx_title ' NEW-EEB15'
_shelx_refln_list_code          4
_shelx_F_calc_maximum      202.52
_exptl_crystal_F_000      1152.00
_reflns_d_resolution_high  0.7888
 
loop_
 _symmetry_equiv_pos_as_xyz
 'x, y, z'
 '-x, -y, -z'
 
_cell_length_a    12.3164
_cell_length_b    13.1277
_cell_length_c    18.4838
_cell_angle_alpha  92.434
_cell_angle_beta  109.236
_cell_angle_gamma  91.357
 
_shelx_F_squared_multiplier     1.000
 
loop_
 _refln_index_h
 _refln_index_k
 _refln_index_l
 _refln_F_squared_calc
 _refln_F_squared_meas
 _refln_F_squared_sigma
 _refln_observed_status
   1   0   0      710.39      727.20     27.99 o
   2   0   0    10179.19    10596.98    749.07 o
   3   0   0     9729.38     9747.78    848.33 o
   4   0   0      404.84      353.54     33.31 o
   5   0   0        6.87        4.93     10.38 o
   6   0   0       50.05       57.25     10.86 o
   7   0   0      337.19      331.59     64.28 o
   8   0   0      190.90      201.64     21.39 o
   9   0   0      268.63      287.51     32.06 o
  10   0   0        1.08        5.34      7.95 o
  11   0   0      286.80      304.43     39.72 o
  12   0   0       32.39       32.69      7.97 o
  13   0   0       20.78       20.32      9.04 o
  14   0   0        7.16        7.24     10.76 o
 -14   1   0       47.78       42.39     10.49 o
 -13   1   0        0.15        4.15      9.53 o
 -12   1   0       18.54       12.61      9.28 o
 -11   1   0       64.49       76.72      7.93 o
 -10   1   0      355.97      337.48     83.95 o
  -9   1   0        6.71        4.25     11.30 o
  -8   1   0      348.49      325.64     72.64 o
  -7   1   0      172.23      157.52     35.38 o
  -6   1   0     1346.41     1192.97    262.64 o
  -5   1   0     2846.76     2369.03    451.28 o
  -4   1   0       76.76       65.77     13.24 o
  -3   1   0    32650.66    27363.30   3167.99 o
  -2   1   0     2279.56     1708.95     87.40 o
  -1   1   0    16103.40    12754.63    147.10 o
   1   1   0    10968.51    13108.38    519.91 o
   2   1   0     4463.20     4829.42     45.15 o
   3   1   0     5765.51     6391.97    125.15 o
   4   1   0      440.36      428.50     11.67 o
   5   1   0      148.75      157.98      8.12 o
   6   1   0      272.09      274.29     14.43 o
   7   1   0      365.41      409.23     33.74 o
   8   1   0      199.72      188.52     18.08 o
   9   1   0      104.15      131.38     15.69 o
  10   1   0      164.39      176.59     19.68 o
  11   1   0      259.13      247.41     32.88 o
  12   1   0        6.10        2.61      9.73 o
  13   1   0        0.65        9.96     10.91 o
  14   1   0        3.44       -1.71      8.95 o
 -14   2   0        3.97        4.47     10.87 o
 -13   2   0        0.52        7.77      7.94 o
 -12   2   0       18.22       26.51      9.38 o
 -11   2   0       40.20       34.93     11.63 o
 -10   2   0      122.93      113.18     20.68 o
  -9   2   0      176.76      186.63     48.28 o
  -8   2   0       17.01       14.77     11.24 o
  -7   2   0      389.51      359.81     79.41 o
  -6   2   0     1364.44     1065.05    124.35 o
  -5   2   0      682.06      581.09     93.50 o
  -4   2   0    11278.06     8657.93   1125.58 o
   1   2   0    10423.71    11052.79    898.40 o
   2   2   0     7011.64     7315.49    246.99 o
   3   2   0      176.25      178.17      9.51 o
   4   2   0      280.17      271.84      9.64 o
   5   2   0       16.88       27.85      7.37 o
   6   2   0      174.35      191.67     14.44 o
   7   2   0     1771.95     1871.04     95.15 o
   8   2   0      165.51      176.90     11.53 o
   9   2   0       88.54       90.08      9.91 o
  10   2   0       32.06       32.48      9.13 o
  11   2   0       46.73       60.22      9.17 o
  12   2   0       40.05       32.23      9.62 o
  13   2   0        5.67        9.71      9.88 o
  14   2   0        6.45        1.56     11.33 o
 -14   3   0        0.00       11.10     10.17 o
 -13   3   0       45.43       50.70      8.45 o
 -12   3   0       67.33       86.44     16.33 o
 -11   3   0      124.55      135.44     35.10 o
 -10   3   0        6.62        9.75     11.22 o
  -9   3   0      146.27      163.47     45.58 o
  -8   3   0        1.61       11.49     11.17 o
  -7   3   0     1078.36      961.42    177.00 o
  -6   3   0      613.24      459.58     73.90 o
  -5   3   0        5.15       10.43      9.93 o
  -4   3   0    11357.91     8310.84    708.55 o
   0   3   0     2460.25     2084.00    330.74 o
   1   3   0      524.60      480.05     42.89 o
   2   3   0     3770.32     3770.54    247.32 o
   3   3   0       84.04       96.28      8.86 o
   4   3   0       23.16       25.13      6.90 o
   5   3   0     3956.19     4504.96    104.53 o
   6   3   0     1031.71     1113.38     27.91 o
   7   3   0      576.82      626.16     29.79 o
   8   3   0        2.28       10.72     10.54 o
   9   3   0        5.61       15.81     10.35 o
  10   3   0       89.48       95.12      8.22 o
  11   3   0        0.01       10.75      9.84 o
  12   3   0       15.69       25.12     10.70 o
  13   3   0        1.34        0.47     11.29 o
  14   3   0       11.15       14.83     10.10 o
 -14   4   0        7.82       12.01      8.97 o
 -13   4   0        0.87       11.33     12.23 o
 -12   4   0       46.22       38.77     11.54 o
 -11   4   0       29.25       14.73     11.40 o
 -10   4   0      109.03      108.39      9.38 o
  -9   4   0        1.46        3.36      9.53 o
  -8   4   0      184.87      187.16     38.77 o
  -7   4   0      658.29      531.18     87.61 o
  -6   4   0     3327.79     2798.77    386.09 o
  -5   4   0       95.02       71.89     12.69 o
  -3   4   0       15.28       12.10     11.20 o
   0   4   0     1888.91     1530.70    258.94 o
   1   4   0      653.66      606.34     64.61 o
   2   4   0     2118.10     2069.29    168.85 o
   3   4   0      916.86      868.66     52.74 o
   4   4   0      727.42      698.96     31.49 o
   5   4   0     1289.94     1302.58     50.40 o
   6   4   0      351.49      403.52     16.15 o
   7   4   0      508.57      515.82     25.20 o
   8   4   0        5.17        3.15      7.13 o
   9   4   0       18.37       24.62      9.19 o
  10   4   0       43.11       40.01      9.96 o
  11   4   0        0.30        5.65      8.11 o
  12   4   0        5.48        4.38     11.45 o
  13   4   0       19.61       19.50     12.51 o
  14   4   0        0.74        6.55     17.02 o
 -14   5   0        3.09       10.30     13.23 o
 -13   5   0       43.84       45.08     10.24 o
 -12   5   0        0.33        8.44     11.60 o
 -11   5   0        0.27        7.84     11.49 o
 -10   5   0      226.50      206.32     37.25 o
  -9   5   0        9.21       -1.76     11.96 o
  -8   5   0       61.26       52.26     14.53 o
  -7   5   0      149.75      150.01     10.05 o
  -6   5   0        1.61       11.89     11.86 o
  -5   5   0      396.62      336.84     28.67 o
  -4   5   0        0.05        7.02     13.03 o
  -2   5   0      723.76      565.06     24.34 o
  -1   5   0      143.66      122.50     10.20 o
   0   5   0        1.78        8.23     10.08 o
   1   5   0        0.15        6.88      7.37 o
   2   5   0      123.73      124.32     13.59 o
   3   5   0     1439.60     1302.55    100.39 o
   4   5   0      861.46      923.86     59.40 o
   5   5   0       50.34       44.52      7.08 o
   6   5   0      680.78      715.34     27.69 o
   7   5   0       13.45       17.31      7.17 o
   8   5   0        0.37        5.61      9.46 o
   9   5   0       91.95       90.19     10.25 o
  10   5   0        0.18        1.58     10.08 o
  11   5   0        3.14       10.11     10.68 o
  12   5   0       12.27       18.83     11.89 o
  13   5   0        0.37      -10.16     11.63 o
 -13   6   0       12.71       29.82     12.47 o
 -12   6   0       15.04       16.00     11.94 o
 -11   6   0        0.51        3.64     11.49 o
 -10   6   0       66.56       75.49      9.19 o
  -9   6   0       45.75       48.07      9.49 o
  -8   6   0      465.40      532.10     72.65 o
  -7   6   0      633.32      535.33     33.23 o
  -6   6   0       41.15       59.94     10.14 o
  -5   6   0       40.12       37.31     12.18 o
  -4   6   0      117.92       95.86     14.53 o
  -3   6   0       35.28       29.24      9.51 o
  -2   6   0      340.97      274.72     13.01 o
   0   6   0      689.04      663.13    109.48 o
   1   6   0     1135.69     1114.38    156.36 o
   2   6   0       19.94       20.45      6.05 o
   3   6   0     2835.14     2948.09    264.35 o
   4   6   0      755.78      858.04     46.85 o
   5   6   0       14.02       17.02      6.49 o
   6   6   0       83.87       82.63      6.53 o
   7   6   0       60.33       60.23      7.83 o
   8   6   0        8.87        8.81      9.38 o
   9   6   0       19.19       17.13     10.00 o
  10   6   0        2.99        5.65      8.16 o
  11   6   0        7.56        6.35     11.23 o
  12   6   0        8.21        4.92     13.02 o
  13   6   0        3.90       10.43     12.03 o
 -13   7   0       42.81       46.76     12.14 o
 -12   7   0        0.05        3.79     12.11 o
 -11   7   0       89.67       84.08     22.51 o
 -10   7   0        4.71       23.82     11.22 o
  -9   7   0       40.55       40.29      9.30 o
  -8   7   0        0.24       11.43     11.52 o
  -7   7   0      221.14      194.46     12.85 o
  -6   7   0       31.14       26.37     12.44 o
  -5   7   0       15.29       14.87     18.12 o
  -4   7   0      198.72      177.34     10.54 o
  -3   7   0       28.64       28.69      9.59 o
  -2   7   0      132.24       99.95     10.20 o
   0   7   0      117.84      166.09     26.11 o
   1   7   0        0.49        2.62      9.11 o
   2   7   0       55.64       61.12      6.29 o
   3   7   0       45.39       29.34      6.39 o
   4   7   0      553.36      567.83     44.84 o
   5   7   0       83.38       97.10     12.34 o
   6   7   0        4.08        4.09      7.27 o
   7   7   0        0.23       -0.67      7.42 o
   8   7   0       51.93       59.26      9.04 o
   9   7   0       10.43        9.61      8.34 o
  10   7   0        3.37        6.33     10.20 o
  11   7   0       18.07       18.85     11.66 o
  12   7   0        2.83       11.85     14.56 o
  13   7   0        0.11       -6.06     17.11 o
 -13   8   0        0.07        2.98     12.90 o
 -12   8   0       12.33        9.96     23.20 o
 -11   8   0        4.46        6.94      9.86 o
 -10   8   0       49.48       44.67      8.47 o
  -9   8   0       18.71       31.28      9.18 o
  -8   8   0       56.42       58.18     11.32 o
  -7   8   0      346.43      329.71     28.19 o
  -6   8   0       18.71       23.11      9.59 o
  -5   8   0      138.77      121.93     10.02 o
  -4   8   0       18.80       10.56      9.85 o
  -3   8   0        3.45        0.89      8.52 o
  -2   8   0      991.98      807.84     39.73 o
  -1   8   0      375.86      366.26     51.84 o
   0   8   0       47.61       38.47      7.63 o
   1   8   0      654.22      627.62    105.05 o
   2   8   0       40.84       43.44      8.91 o
   3   8   0        0.04        0.04      7.44 o
   4   8   0        4.71        5.88      5.81 o
   5   8   0       48.95       47.75      6.68 o
   6   8   0       17.63       21.01      6.51 o
   7   8   0       97.46       91.23      7.91 o
   8   8   0       20.16       25.25      7.52 o
   9   8   0       81.05       57.15     10.33 o
  10   8   0       87.01       70.69     10.81 o
  11   8   0        0.46        7.42     11.99 o
  12   8   0       10.61       26.96     17.42 o
 -12   9   0        2.39        4.81     10.47 o
 -11   9   0       10.69       22.57     10.18 o
 -10   9   0        0.81        9.95     11.65 o
  -9   9   0        2.07        0.04      9.25 o
  -8   9   0       52.73       58.46     11.53 o
  -7   9   0       55.23       64.41      9.56 o
  -6   9   0       56.57       47.04     10.20 o
  -5   9   0       32.91       17.35     10.52 o
  -4   9   0        0.03       -5.96     11.33 o
  -3   9   0      146.47      134.03     13.11 o
  -2   9   0        0.05       17.50      9.63 o
  -1   9   0      122.98      140.93     17.99 o
   0   9   0       72.02       64.91      9.33 o
   1   9   0      148.29      185.77     28.85 o
   2   9   0       67.13       76.13     14.57 o
   3   9   0        3.23       10.84      5.93 o
   4   9   0        2.89       10.54      7.41 o
   5   9   0       59.91       75.57     11.37 o
   6   9   0        7.44        7.16      6.57 o
   7   9   0      143.03      138.88     11.12 o
   8   9   0       25.55       23.86      8.09 o
   9   9   0        2.85        1.79      6.45 o
  10   9   0        0.01        5.56     10.98 o
  11   9   0        3.55       11.85     11.35 o
 -12  10   0        3.61       11.14     10.75 o
 -11  10   0        0.30        0.41      8.78 o
 -10  10   0        5.61        6.07     12.03 o
  -9  10   0        4.71       -0.75     12.23 o
  -8  10   0       21.05       56.35     11.46 o
  -7  10   0       57.94       64.24     11.63 o
  -6  10   0      196.86      198.27     12.13 o
  -5  10   0        7.88        2.17      9.18 o
  -4  10   0        8.63       10.72      8.32 o
  -3  10   0       48.15       39.84     10.34 o
  -2  10   0       21.43       28.10     11.75 o
  -1  10   0      785.38      769.34    122.71 o
   0  10   0      277.43      252.88     44.63 o
   1  10   0        2.65        0.60     10.74 o
   2  10   0        7.74       16.76      7.00 o
   3  10   0      128.87      134.92      9.27 o
   4  10   0       24.42       23.06      6.66 o
   5  10   0        3.15        5.34      6.07 o
   6  10   0       72.91       69.35      8.82 o
   7  10   0       14.67       16.73      7.66 o
   8  10   0       32.36       37.74      6.34 o
   9  10   0       15.54        9.41      7.33 o
  10  10   0       10.09        0.20     10.70 o
  11  10   0       10.97       12.90     12.39 o
 -11  11   0        0.13        7.45     10.58 o
 -10  11   0        1.45        9.61     10.02 o
  -9  11   0        3.81        2.93     12.05 o
  -8  11   0        3.28       15.66      9.92 o
  -7  11   0        8.96       10.25     11.54 o
  -6  11   0       58.14       55.53      9.46 o
  -5  11   0       14.76       15.57      9.15 o
  -4  11   0       60.59       72.46     11.44 o
  -3  11   0        4.12        3.50      8.30 o
  -2  11   0      376.03      404.89     47.16 o
  -1  11   0       66.65       67.02     11.74 o
   0  11   0       13.03       11.04      8.11 o
   1  11   0      680.97      682.46     89.43 o
   2  11   0        8.23       12.31      8.79 o
   3  11   0      151.67      150.39     20.61 o
   4  11   0      103.11       91.39     10.15 o
   5  11   0       36.58       33.68      6.92 o
   6  11   0       61.96       63.85      9.02 o
   7  11   0        6.13       14.14      7.86 o
   8  11   0        8.50       11.67      6.72 o
   9  11   0       40.25       41.68      7.60 o
  10  11   0        3.18        6.38     11.64 o
 -10  12   0        1.01       -2.47     12.57 o
  -9  12   0        5.32       11.24     12.49 o
  -8  12   0       13.38       46.26     14.33 o
  -7  12   0        0.00       -0.96     11.94 o
  -6  12   0        1.92        5.42     17.25 o
  -5  12   0        1.61       18.29      9.48 o
  -4  12   0       22.29       21.88     11.68 o
  -3  12   0       55.18       55.69      9.31 o
  -2  12   0       87.73       88.43      9.10 o
  -1  12   0       16.34        9.42      8.99 o
   0  12   0       64.78       59.88      8.97 o
   1  12   0        1.77        5.04      7.80 o
   2  12   0       99.55      107.04     17.98 o
   3  12   0      391.15      405.93     50.24 o
   4  12   0        1.30        5.88      8.84 o
   5  12   0       12.15        8.46      7.06 o
   6  12   0        0.83        7.15      7.96 o
   7  12   0       24.95       37.22      7.58 o
   8  12   0        7.48       10.71      8.09 o
   9  12   0        5.60        2.45      8.21 o
  -9  13   0        4.65        4.37     12.83 o
  -8  13   0        0.25       21.56      9.73 o
  -7  13   0       14.10        1.33      8.74 o
  -6  13   0        3.24       -4.56     11.41 o
  -5  13   0       16.61       15.05     21.28 o
  -4  13   0       22.31       21.79      9.41 o
  -3  13   0        9.96       12.67      7.84 o
  -2  13   0        2.65       -3.67      8.20 o
  -1  13   0        0.01       19.11      8.91 o
   0  13   0        2.28        2.03      7.87 o
   1  13   0        0.02        6.14      7.01 o
   2  13   0        0.96        7.94      8.03 o
   3  13   0        0.12        4.43      8.90 o
   4  13   0        5.95        4.95      8.00 o
   5  13   0        1.71        5.98      7.17 o
   6  13   0        4.97        8.74      8.30 o
   7  13   0        2.61       11.74      7.48 o
   8  13   0        1.43        4.12      7.85 o
  -8  14   0        5.73       -4.66     12.79 o
  -7  14   0       12.63       17.06     10.54 o
  -6  14   0        0.03        3.23      9.61 o
  -5  14   0        1.33       16.81      9.48 o
  -4  14   0       15.96       18.76      8.17 o
  -3  14   0        3.72        8.51      8.02 o
  -2  14   0        0.06        1.97      7.23 o
  -1  14   0        3.57        5.44      9.03 o
   0  14   0        1.09        3.77      7.84 o
   1  14   0        0.93       10.10      8.17 o
   2  14   0        4.94        2.83     10.39 o
   3  14   0        1.74        9.80      8.24 o
   4  14   0        6.78        4.76      8.41 o
   5  14   0        0.63        3.53      9.69 o
   6  14   0        0.33        2.46      8.54 o
   7  14   0        5.16       17.46     11.17 o
  -6  15   0        0.95       17.42      9.03 o
  -5  15   0        4.30       -1.88      7.03 o
  -4  15   0        0.00        5.51      8.56 o
  -3  15   0       18.34       26.91      7.31 o
  -2  15   0       13.07        9.35      7.69 o
  -1  15   0       52.74       58.20     12.83 o
   0  15   0        0.08        1.38      7.58 o
   1  15   0        4.26        6.75      7.49 o
   2  15   0       23.58       38.92      8.88 o
   3  15   0       15.37       14.28     10.11 o
   4  15   0        6.05       16.68      8.76 o
   5  15   0       18.00       17.15      9.02 o
  -4  16   0        0.20        2.23      8.06 o
  -3  16   0        0.16       10.99      8.13 o
  -2  16   0        2.41       15.45      8.06 o
  -1  16   0        2.03        3.97     10.34 o
   0  16   0       20.07       16.71      7.24 o
   1  16   0       27.04       32.49     12.65 o
   2  16   0       37.65       38.09      9.14 o
   3  16   0        0.50        4.40      9.26 o
  -3 -16   1       15.90       11.47      9.42 o
  -2 -16   1       13.47       10.27      8.16 o
  -1 -16   1        0.33        2.93     10.33 o
   0 -16   1        3.10        5.47      8.87 o
   1 -16   1        8.35        7.30      7.90 o
   2 -16   1        0.12        2.39     10.00 o
   3 -16   1        6.22       24.72     10.46 o
   4 -16   1        6.72       15.51      9.02 o
  -5 -15   1        5.58        8.81      8.96 o
  -4 -15   1        6.16        9.88      7.24 o
  -3 -15   1      116.88      105.92     16.49 o
  -2 -15   1        4.75       -0.38     10.01 o
  -1 -15   1       10.50       17.04      8.46 o
   0 -15   1        4.04       20.25      8.22 o
   1 -15   1        1.42        9.47     11.70 o
   2 -15   1        0.21       14.36      9.36 o
   3 -15   1        1.69        6.47      8.49 o
   4 -15   1        5.66       13.55      7.58 o
   5 -15   1        0.04       -0.75      8.84 o
   6 -15   1        4.33       -1.93     10.02 o
  -7 -14   1       20.15       19.62     10.54 o
  -6 -14   1        0.19       -7.63     10.04 o
  -5 -14   1        4.17       11.90      7.66 o
  -4 -14   1        8.41        7.93      8.45 o
  -3 -14   1        1.50       10.31      8.37 o
  -2 -14   1       22.99       20.16      7.69 o
  -1 -14   1        5.72       10.63      8.08 o
   0 -14   1        0.84       10.88      7.29 o
   1 -14   1       19.21       27.62      8.27 o
   2 -14   1        2.25       12.37      7.31 o
   3 -14   1        0.92       -4.49      8.06 o
   4 -14   1        0.40       15.36      8.15 o
   5 -14   1        6.33       12.91      8.43 o
   6 -14   1        8.46       14.75     25.00 o
   7 -14   1       10.20       23.38     10.48 o
   8 -14   1        3.01        9.51     10.52 o
  -8 -13   1        6.77       24.10      8.93 o
  -7 -13   1        0.73        8.57      7.51 o
  -6 -13   1       20.80       37.20     11.57 o
  -5 -13   1        7.35        9.62      7.37 o
  -4 -13   1       32.76       43.92     10.41 o
  -3 -13   1       14.27       25.54      8.99 o
  -2 -13   1       29.30       49.50      8.09 o
  -1 -13   1      205.19      216.52     25.24 o
   0 -13   1        0.01        5.19      7.26 o
   1 -13   1       38.84       50.60      9.58 o
   2 -13   1        2.95        3.71      7.86 o
   3 -13   1       15.92       25.16      7.46 o
   4 -13   1       17.32       22.51      9.55 o
   5 -13   1       42.54       39.37      8.21 o
   6 -13   1        2.24        9.11      9.47 o
   7 -13   1       15.88       13.79     14.71 o
   8 -13   1        6.27       14.48      8.73 o
   9 -13   1        0.02        2.57      9.33 o
  -9 -12   1        0.68       -3.55      8.93 o
  -8 -12   1        0.22        0.38      6.74 o
  -7 -12   1        7.20       18.83      8.20 o
  -6 -12   1        3.66       10.58      9.08 o
  -5 -12   1        0.72       -0.42      8.10 o
  -4 -12   1        0.02       -2.11      7.58 o
  -3 -12   1      235.60      256.44     21.89 o
  -2 -12   1       15.16       10.95      7.16 o
  -1 -12   1        4.49        3.83      7.65 o
   0 -12   1        3.76       11.18      7.59 o
   1 -12   1       15.49       24.30      9.00 o
   2 -12   1       13.61       21.71      7.11 o
   3 -12   1        7.85       13.31      9.38 o
   4 -12   1        4.13        0.79      7.86 o
   5 -12   1        0.07       -2.37      9.23 o
   6 -12   1       23.46       24.21      8.62 o
   7 -12   1       30.78       35.56     10.03 o
   8 -12   1        1.05        2.75      8.56 o
   9 -12   1        1.41       -0.38      8.68 o
  10 -12   1        2.53       -6.57     21.39 o
 -10 -11   1        0.13        0.24      9.59 o
  -9 -11   1        4.56        4.99      6.93 o
  -8 -11   1        3.57        4.38      6.98 o
  -7 -11   1        7.85       12.10      6.82 o
  -6 -11   1       11.01        9.87      9.64 o
  -5 -11   1       26.21       27.45      7.62 o
  -4 -11   1        6.29       12.03      7.65 o
  -3 -11   1      336.08      334.71     38.47 o
  -2 -11   1        0.01       14.63      8.58 o
  -1 -11   1      230.50      238.51     24.00 o
   0 -11   1        7.49       17.07      7.62 o
   1 -11   1       21.78       26.52      7.31 o
   2 -11   1       11.22       20.99      7.88 o
   3 -11   1        9.68       16.53      9.36 o
   4 -11   1        3.69        6.58      7.83 o
   5 -11   1      261.89      234.59     27.31 o
   6 -11   1       28.72       50.36     14.15 o
   7 -11   1        8.79       19.52      9.74 o
   8 -11   1       17.42       17.02      9.82 o
   9 -11   1       21.95       28.13      8.63 o
  10 -11   1        4.81       19.26     12.21 o
  11 -11   1        8.11        9.71      8.95 o
 -11 -10   1        2.27        1.63     11.68 o
 -10 -10   1        2.78        1.51     10.26 o
  -9 -10   1       12.39       15.86      6.73 o
  -8 -10   1       14.92       20.60      7.07 o
  -7 -10   1        0.25       -2.43      6.91 o
  -6 -10   1        2.34       11.88      8.66 o
  -5 -10   1       24.66       24.25      5.73 o
  -4 -10   1        1.66        7.14      5.63 o
  -3 -10   1       18.05       17.08      8.00 o
  -2 -10   1      246.67      224.86     38.86 o
  -1 -10   1        1.47       -0.19      6.29 o
   0 -10   1      430.69      433.92     53.15 o
   1 -10   1       46.14       43.38      6.93 o
   2 -10   1      170.41      153.83     24.65 o
   3 -10   1      201.35      194.25     10.35 o
   4 -10   1       53.77       60.21      9.85 o
   5 -10   1        1.43       19.16     11.49 o
   6 -10   1       28.08       29.65      9.54 o
   7 -10   1       17.91       26.72      9.71 o
   8 -10   1       10.00        8.30      9.20 o
   9 -10   1        7.49       18.18      9.84 o
  10 -10   1        2.41       12.46      9.72 o
  11 -10   1        0.01        0.83     10.21 o
 -12  -9   1        1.54        2.80     10.56 o
 -11  -9   1       24.58       23.00     10.66 o
 -10  -9   1        5.13        6.98      9.40 o
  -9  -9   1        7.38        8.49      7.19 o
  -8  -9   1        0.20        0.87      6.01 o
  -7  -9   1       48.97       38.76      6.84 o
  -6  -9   1        0.07        1.02      7.35 o
  -5  -9   1       20.80       25.47      5.97 o
  -4  -9   1       28.37       25.99      6.51 o
  -3  -9   1        3.12       16.67      8.79 o
  -2  -9   1        4.23       -0.93      8.18 o
  -1  -9   1        0.43        4.33      6.77 o
   0  -9   1       10.24        1.88      7.66 o
   1  -9   1      115.82      126.06     24.00 o
   2  -9   1       14.28        7.75     10.58 o
   3  -9   1        0.83        1.62     11.55 o
   4  -9   1       99.50       92.06     11.65 o
   5  -9   1       73.43       56.67     12.19 o
   6  -9   1      326.44      310.19     11.15 o
   7  -9   1       99.27      110.04     14.24 o
   8  -9   1        9.27       18.63     11.22 o
   9  -9   1        2.04        4.82      8.40 o
  10  -9   1        6.98       22.67      9.73 o
  11  -9   1        9.04       34.82     12.65 o
  12  -9   1        0.02        8.39     12.84 o
 -12  -8   1        0.53       -1.23     11.42 o
 -11  -8   1        0.29        1.89      8.93 o
 -10  -8   1       58.53       56.35      9.81 o
  -9  -8   1       21.32       19.22      7.19 o
  -8  -8   1       34.06       25.48      7.81 o
  -7  -8   1       62.33       66.03      8.61 o
  -6  -8   1       19.98       15.58      6.46 o
  -5  -8   1       44.70       44.33      6.65 o
  -4  -8   1       19.46       17.60      6.56 o
  -3  -8   1       76.53       84.11      5.50 o
  -2  -8   1        0.24        9.10      7.87 o
  -1  -8   1      262.42      229.60     28.11 o
   0  -8   1      101.67      126.23     16.13 o
   1  -8   1      292.20      228.84     23.88 o
   2  -8   1        0.03       -4.39     12.23 o
   3  -8   1        5.40       17.34     12.08 o
   4  -8   1       38.00       20.03     12.32 o
   5  -8   1       83.21       80.07     15.80 o
   6  -8   1       15.59       27.44      8.44 o
   7  -8   1        8.27       15.33      9.70 o
   8  -8   1       78.50       85.44     15.53 o
   9  -8   1        0.58       -3.51      7.95 o
  10  -8   1       12.21       26.95     11.60 o
  11  -8   1        2.30       -0.29     11.99 o
  12  -8   1        2.20       -1.13     12.51 o
 -13  -7   1       13.95       12.14     13.50 o
 -12  -7   1       17.77       21.78     11.76 o
 -11  -7   1       35.64       27.93     10.69 o
 -10  -7   1        0.38        3.26      9.96 o
  -9  -7   1      213.93      164.23     13.38 o
  -8  -7   1        0.20        8.71      6.49 o
  -7  -7   1       56.32       60.46      6.69 o
  -6  -7   1       29.55       26.93      7.24 o
  -5  -7   1       54.53       51.00      7.54 o
  -4  -7   1       42.61       40.90      6.12 o
  -3  -7   1      783.38      783.74     63.16 o
  -2  -7   1        7.92       17.37      8.79 o
  -1  -7   1      625.68      572.92     75.15 o
   0  -7   1      587.34      600.91     79.12 o
   1  -7   1      143.11      141.95     10.26 o
   2  -7   1      111.39       71.13     14.44 o
   3  -7   1       70.86       76.31     16.29 o
   4  -7   1       33.44       25.68     12.51 o
   5  -7   1       52.99       44.86     12.83 o
   6  -7   1       42.08       14.01     10.16 o
   7  -7   1      143.05      137.27     10.18 o
   8  -7   1      214.80      198.07     24.57 o
   9  -7   1      191.18      201.88     12.01 o
  10  -7   1        2.41       18.60      9.01 o
  11  -7   1       18.77       46.26     11.92 o
  12  -7   1        1.48       11.41     12.28 o
  13  -7   1        0.01       -7.94     12.84 o
 -13  -6   1        8.26        7.55      9.97 o
 -12  -6   1        1.67        6.29     11.04 o
 -11  -6   1        5.48        6.35     10.14 o
 -10  -6   1       48.95       56.00      8.11 o
  -9  -6   1       74.15       79.19      7.71 o
  -8  -6   1      204.72      196.84     10.86 o
  -7  -6   1       47.07       40.59      7.45 o
  -6  -6   1      356.40      360.67     15.36 o
  -5  -6   1        1.77        0.78      6.30 o
  -4  -6   1      178.89      183.04      9.02 o
  -3  -6   1       32.02       44.79      6.39 o
  -2  -6   1       10.15       10.25      5.90 o
  -1  -6   1       68.79       83.87      9.02 o
   0  -6   1      657.01      587.54     92.12 o
   1  -6   1       34.76       30.26     12.16 o
   2  -6   1     1705.51     1278.42     86.37 o
   3  -6   1     2432.47     1880.57     74.44 o
   4  -6   1       85.32       79.23     11.97 o
   5  -6   1       11.28       14.53     12.16 o
   6  -6   1      333.36      331.83     14.92 o
   7  -6   1        5.84       10.01     10.01 o
   8  -6   1       18.00       23.12     10.02 o
   9  -6   1        0.24       -3.41     11.94 o
  10  -6   1        5.07       -3.90     11.19 o
  11  -6   1        1.19        3.45     10.08 o
  12  -6   1       20.75       26.93     11.95 o
  13  -6   1        6.01       -4.06     12.47 o
 -14  -5   1        7.13        5.75     13.44 o
 -13  -5   1        0.14        1.52      9.60 o
 -12  -5   1       18.05       24.25     11.14 o
 -11  -5   1       21.89       16.89     10.11 o
 -10  -5   1      617.05      567.89     31.99 o
  -9  -5   1        6.31        1.72      8.24 o
  -8  -5   1        0.32       -1.55      9.32 o
  -7  -5   1       11.24       12.43      6.06 o
  -6  -5   1        6.23       13.52      6.23 o
  -5  -5   1       77.00       70.44      5.80 o
  -4  -5   1       16.01        5.74      7.97 o
  -3  -5   1     2653.47     2787.10    190.36 o
  -2  -5   1     4387.96     4378.48    375.06 o
  -1  -5   1        8.60        9.32      7.14 o
   0  -5   1      213.18      213.44     29.69 o
   1  -5   1      331.38      249.86     33.05 o
   2  -5   1       38.26       44.29      8.88 o
   3  -5   1      150.63      145.42     10.81 o
   5  -5   1        0.26       -2.08     11.73 o
   6  -5   1      272.72      221.39     11.39 o
   7  -5   1      292.99      281.77     36.99 o
   8  -5   1        6.44       17.99     11.90 o
   9  -5   1      171.51      148.78     24.14 o
  10  -5   1        6.23        0.81     11.06 o
  11  -5   1        1.80       21.93     11.23 o
  12  -5   1        0.12        4.84     14.48 o
  13  -5   1        1.34       16.86     12.56 o
  14  -5   1        7.40       15.95     17.91 o
 -14  -4   1        0.28        0.25     12.29 o
 -13  -4   1        0.02       -1.77     10.75 o
 -12  -4   1       30.67       24.06      9.72 o
 -11  -4   1        0.02        9.94     10.02 o
 -10  -4   1       28.10       28.51      7.43 o
  -9  -4   1      373.54      349.69     20.49 o
  -8  -4   1       24.20       26.83      6.96 o
  -7  -4   1       14.60       16.64      8.36 o
  -6  -4   1      434.24      491.61     14.01 o
  -5  -4   1     4772.78     5215.11    165.16 o
  -4  -4   1     1326.39     1460.73     49.41 o
  -3  -4   1      417.87      416.60     22.99 o
  -2  -4   1     1222.99     1311.23     87.00 o
  -1  -4   1      272.53      268.93     25.45 o
   0  -4   1     1493.12     1102.30     70.75 o
   3  -4   1      144.51      144.35     11.79 o
   5  -4   1        0.08       -3.79     10.07 o
   6  -4   1      133.60      106.58     20.37 o
   7  -4   1      149.61      137.50     12.42 o
   8  -4   1       49.33       49.76     11.49 o
   9  -4   1      303.04      316.34     74.51 o
  10  -4   1      242.55      243.14     42.51 o
  11  -4   1      115.37      138.17     19.52 o
  12  -4   1       23.89       36.35     12.08 o
  13  -4   1       19.66       20.29     12.73 o
  14  -4   1        0.54        5.17     13.21 o
 -14  -3   1        1.28        2.92     11.49 o
 -13  -3   1        0.48        4.01     10.25 o
 -12  -3   1       12.25       13.54      9.57 o
 -11  -3   1       41.29       44.86      9.21 o
 -10  -3   1      122.91      114.79     11.48 o
  -9  -3   1      121.23      132.31     10.42 o
  -8  -3   1      102.99      101.29      8.76 o
  -7  -3   1       11.77       12.87      8.36 o
  -6  -3   1        6.62        6.39      9.05 o
  -5  -3   1      445.29      476.00     14.12 o
  -4  -3   1     2826.55     3011.27     76.46 o
  -3  -3   1      603.66      671.98     30.93 o
  -2  -3   1     5285.06     5294.17    271.64 o
  -1  -3   1    18719.04    19660.32   1500.24 o
   0  -3   1     1744.67     1326.01     77.54 o
   1  -3   1        5.68        6.44     12.86 o
   2  -3   1       23.67       31.31     16.29 o
   3  -3   1       27.58       19.98     15.02 o
   4  -3   1       84.40       62.31     12.99 o
   5  -3   1      361.40      327.14     31.30 o
   6  -3   1       27.28       13.86      9.57 o
   7  -3   1      182.18      207.47     37.27 o
   8  -3   1       58.97       39.91      9.51 o
   9  -3   1      134.66      167.18     38.56 o
  10  -3   1      122.99      125.69     20.24 o
  11  -3   1       49.77       51.53     15.42 o
  12  -3   1        8.89       -7.82     12.22 o
  13  -3   1        0.11       -2.07     12.20 o
  14  -3   1        2.46        8.67      8.71 o
 -14  -2   1        1.67       20.50     13.46 o
 -13  -2   1        5.91        4.90      8.44 o
 -12  -2   1        6.74        4.92      9.01 o
 -11  -2   1       25.42       22.12      9.15 o
 -10  -2   1      136.07      140.55     17.22 o
  -9  -2   1       25.04       22.69      7.37 o
  -8  -2   1       56.29       67.67      7.42 o
  -7  -2   1        0.35        5.32      7.06 o
  -6  -2   1       28.62       32.62      8.17 o
  -5  -2   1      158.50      167.63      7.65 o
  -4  -2   1      213.15      244.50      8.32 o
  -3  -2   1     1010.32     1017.10     21.20 o
  -2  -2   1    25249.20    29545.83    688.51 o
  -1  -2   1      137.14      123.36      8.22 o
   0  -2   1      145.10       99.23     11.55 o
   3  -2   1      196.60      151.89     13.23 o
   4  -2   1     1337.17      986.58     93.42 o
   5  -2   1      890.01      670.44     98.45 o
   6  -2   1        3.47        7.49     10.61 o
   7  -2   1       65.31       76.81     21.95 o
   8  -2   1       22.44       23.07     11.46 o
   9  -2   1        5.74       10.27     11.24 o
  10  -2   1       10.22        8.31     11.67 o
  11  -2   1       43.84       58.54     18.32 o
  12  -2   1       96.94       99.56     13.09 o
  13  -2   1       26.34       21.92     10.36 o
  14  -2   1        4.90        7.37      9.08 o
 -14  -1   1        6.80        9.03      9.08 o
 -13  -1   1       18.02       19.47     10.73 o
 -12  -1   1        0.04        3.49      7.67 o
 -11  -1   1        6.70        9.77      8.56 o
 -10  -1   1       47.50       54.65      7.47 o
  -9  -1   1       20.24       21.17      7.14 o
  -8  -1   1      603.14      610.56     33.43 o
  -7  -1   1      102.49      101.62      8.55 o
  -6  -1   1        0.60        9.14      6.40 o
  -5  -1   1      575.57      600.09     10.85 o
  -4  -1   1       24.99       26.49      7.84 o
  -3  -1   1     1056.46     1086.94     21.87 o
  -2  -1   1     1897.18     2161.95     34.10 o
  -1  -1   1      672.86      766.18     38.73 o
   0  -1   1      754.07      717.95     19.81 o
   3  -1   1     3208.51     2328.24    165.57 o
   4  -1   1      745.74      578.80     74.99 o
   5  -1   1        0.08       -1.34     10.61 o
   6  -1   1      737.46      685.66    136.80 o
   7  -1   1       21.57       35.06     11.47 o
   8  -1   1        0.68       -4.08     11.33 o
   9  -1   1       59.30       58.59     16.38 o
  10  -1   1       20.36       24.74     11.88 o
  11  -1   1       21.38       21.30      7.60 o
  12  -1   1        8.28        5.67      9.62 o
  13  -1   1        2.62        6.47     10.31 o
  14  -1   1       20.95       26.92      8.91 o
 -14   0   1       22.00       21.29     10.01 o
 -13   0   1       59.50       63.24     10.12 o
 -12   0   1       15.56       17.08      7.82 o
 -11   0   1       99.78      123.85     16.76 o
 -10   0   1        0.33        2.10      8.70 o
  -9   0   1      222.97      250.60     26.85 o
  -8   0   1      308.72      317.44     32.31 o
  -7   0   1       98.72       96.29     10.51 o
  -6   0   1        6.15        1.92      9.49 o
  -5   0   1       28.50       30.67     10.23 o
  -4   0   1       24.48       26.63     12.01 o
  -3   0   1     1299.80     1472.85     64.35 o
  -2   0   1     1012.82     1082.79     21.19 o
   1   0   1     8734.01     6547.38    563.79 o
   3   0   1      664.54      531.67     47.68 o
   4   0   1      351.35      234.42     39.42 o
   5   0   1       76.68       90.85     21.08 o
   6   0   1     1772.02     1657.45    362.44 o
   7   0   1      990.94      964.10    261.18 o
   8   0   1      195.37      182.62     46.01 o
   9   0   1       61.37       70.85      9.24 o
  10   0   1      139.26      133.47     16.44 o
  11   0   1       30.65       36.05      8.07 o
  12   0   1        9.05        7.34      7.73 o
  13   0   1        6.04        9.70      8.58 o
  14   0   1        0.03        9.46      9.82 o
 -14   1   1       55.37       48.91     10.11 o
 -13   1   1        5.59       15.17      9.39 o
 -12   1   1       20.45       20.33      7.79 o
 -11   1   1       94.45       95.29     11.29 o
 -10   1   1       21.29       15.97      7.30 o
  -9   1   1       50.85       45.59     11.20 o
  -8   1   1      137.31      150.39     25.66 o
  -7   1   1      472.11      462.16     89.32 o
  -6   1   1     1093.34     1086.24    203.00 o
  -5   1   1     3731.27     3363.73    432.39 o
  -4   1   1     2746.67     2563.47    290.25 o
  -3   1   1    28924.50    27960.04   1806.90 o
  -2   1   1     3805.06     3418.38    179.16 o
  -1   1   1      336.14      301.57     18.43 o
   0   1   1     2568.92     2520.37    313.94 o
   1   1   1        0.05       -1.76     12.68 o
   2   1   1      106.64      101.09     13.43 o
   3   1   1      382.18      429.24     17.53 o
   4   1   1      325.34      290.71     17.37 o
   5   1   1       26.60       32.21      8.82 o
   6   1   1     1098.15     1108.05    108.54 o
   7   1   1        0.70        6.89      8.31 o
   8   1   1       65.29       61.08     10.09 o
   9   1   1       20.05       13.88      7.98 o
  10   1   1      105.80      106.76     19.43 o
  11   1   1        1.26       -0.78      9.93 o
  12   1   1        1.01        5.78      8.38 o
  13   1   1        0.07        0.46     10.78 o
  14   1   1        0.17        8.08     11.48 o
 -14   2   1        0.33       -2.30     10.02 o
 -13   2   1       63.76       61.83     13.58 o
 -12   2   1        5.12       11.18      9.06 o
 -11   2   1       38.99       33.19      9.36 o
 -10   2   1      127.25      141.62     29.42 o
  -9   2   1      231.89      246.01     49.47 o
  -8   2   1      470.55      422.38     94.46 o
  -7   2   1      162.81      133.22     13.91 o
  -6   2   1     3218.02     2681.47    534.64 o
  -5   2   1       38.07       39.23     11.52 o
  -4   2   1     2672.54     2304.31    281.06 o
  -3   2   1    10806.40     8579.21    974.31 o
  -2   2   1     7381.70     5721.85    285.79 o
   0   2   1     5479.51     4884.42    796.28 o
   1   2   1     1505.31     1464.28    178.84 o
   2   2   1     2154.29     2170.24    129.95 o
   3   2   1     2490.41     2690.37     72.01 o
   4   2   1      908.19      892.65     32.61 o
   5   2   1       81.62       88.20      8.17 o
   6   2   1      630.85      661.13     42.29 o
   7   2   1      592.74      670.30     56.80 o
   8   2   1       36.65       36.90      8.95 o
   9   2   1      381.77      361.54     45.15 o
  10   2   1       46.40       40.81      9.78 o
  11   2   1        4.96        2.75      9.95 o
  12   2   1        1.22        8.05      9.37 o
  13   2   1        0.61        4.36     11.72 o
  14   2   1        3.72        1.72     13.71 o
 -14   3   1       11.76        4.36     10.12 o
 -13   3   1        0.42       12.58      9.48 o
 -12   3   1       10.29       13.58     11.28 o
 -11   3   1       20.46       19.25      9.11 o
 -10   3   1       44.31       45.91     12.86 o
  -9   3   1       76.75       61.84     11.46 o
  -8   3   1      117.40       74.37     13.15 o
  -7   3   1     1362.53     1188.24    255.37 o
  -6   3   1      790.21      714.67    118.86 o
  -5   3   1      307.01      302.96     58.82 o
  -4   3   1     1544.58     1082.29    119.72 o
  -3   3   1     1351.32     1034.90     86.21 o
   0   3   1      512.81      413.07     76.14 o
   1   3   1     1655.40     1576.35    201.91 o
   2   3   1      977.95     1092.83     88.63 o
   3   3   1      123.65      119.73     11.78 o
   4   3   1     3399.48     3670.94    132.46 o
   5   3   1      553.32      600.00     24.94 o
   6   3   1       23.81       18.87      7.75 o
   7   3   1        2.46       -0.29      7.61 o
   8   3   1      615.04      650.50     53.09 o
   9   3   1      339.28      353.86     50.42 o
  10   3   1        0.21        4.33      8.66 o
  11   3   1        3.85        6.75     10.89 o
  12   3   1        2.20        4.36     11.43 o
  13   3   1        2.54        4.83     10.76 o
  14   3   1        8.23        0.31     17.29 o
 -14   4   1        0.61       10.22     10.04 o
 -13   4   1        0.29       10.80     11.96 o
 -12   4   1       57.01       45.91      8.00 o
 -11   4   1      249.44      251.82     59.68 o
 -10   4   1      970.03      945.88    210.80 o
  -9   4   1       15.79       31.27     11.63 o
  -8   4   1      156.94      174.69     40.77 o
  -7   4   1     3217.45     2687.79    511.07 o
  -6   4   1     1088.65      895.58    140.51 o
  -5   4   1     1815.31     1398.59    147.53 o
  -4   4   1        6.86       14.29     12.16 o
  -3   4   1       59.82       38.13     13.23 o
   0   4   1       51.83       39.19      7.86 o
   1   4   1       10.53       20.71      7.27 o
   2   4   1     2709.33     2693.93    271.05 o
   3   4   1      461.37      516.84     41.91 o
   4   4   1     5319.37     5836.48    329.04 o
   5   4   1      443.26      482.18     22.68 o
   6   4   1      368.61      429.54     25.63 o
   7   4   1       42.25       39.18     10.05 o
   8   4   1       18.08       22.77     10.08 o
   9   4   1        8.90       10.38     10.11 o
  10   4   1        4.18        0.31     11.25 o
  11   4   1        0.33        3.98      9.40 o
  12   4   1       11.44       15.33     15.24 o
  13   4   1        0.20        9.22     16.13 o
 -14   5   1        0.85        2.27     11.15 o
 -13   5   1       53.94       46.34     10.07 o
 -12   5   1       27.60       39.73      9.49 o
 -11   5   1      184.48      198.59     41.30 o
 -10   5   1      149.96      154.12     28.84 o
  -9   5   1      490.58      519.22     91.43 o
  -8   5   1     1088.51     1092.57    196.18 o
  -7   5   1      295.71      264.47     49.75 o
  -6   5   1      891.91      862.98    118.08 o
  -5   5   1      520.67      409.47     28.21 o
  -4   5   1      120.05      109.12     12.30 o
  -2   5   1       39.11       31.33     12.75 o
  -1   5   1        0.90       -3.71     11.30 o
   0   5   1      194.96      177.30     31.94 o
   1   5   1     5790.47     5601.51    729.32 o
   2   5   1      218.76      228.11     25.22 o
   3   5   1     2412.95     2492.32    215.83 o
   4   5   1      981.46      954.09     66.72 o
   5   5   1       48.83       54.78      6.73 o
   6   5   1       85.75      106.13      8.15 o
   7   5   1        7.07       18.59      9.50 o
   8   5   1        4.07        4.52      8.10 o
   9   5   1      208.31      208.11     17.83 o
  10   5   1      152.44      149.79     24.93 o
  11   5   1       45.70       43.59     15.38 o
  12   5   1        5.66        3.70     16.13 o
  13   5   1        1.08        2.45     17.11 o
 -14   6   1        5.13       14.04     13.01 o
 -13   6   1        2.27       -7.26     12.08 o
 -12   6   1        0.65        5.64     11.93 o
 -11   6   1       94.35      121.36     42.19 o
 -10   6   1       10.75        9.83      9.43 o
  -9   6   1      399.33      407.77     57.62 o
  -8   6   1      567.06      502.10     69.97 o
  -7   6   1        8.52        8.32     18.27 o
  -6   6   1      723.64      709.23     82.36 o
  -5   6   1       98.23       73.64     15.74 o
  -4   6   1        0.11        2.78     11.32 o
  -3   6   1      229.50      222.10     11.97 o
  -2   6   1      129.73      111.96     12.64 o
   0   6   1     4004.04     3537.15    593.71 o
   1   6   1     1756.54     1669.28    247.70 o
   2   6   1      122.83      163.20     14.48 o
   3   6   1       21.73        9.46      5.80 o
   4   6   1     1322.25     1408.13    101.44 o
   5   6   1        5.79        7.78      7.24 o
   6   6   1      156.28      151.11     11.62 o
   7   6   1       83.12       83.13      8.21 o
   8   6   1       28.65       23.94     10.24 o
   9   6   1       77.39       67.87     11.10 o
  10   6   1       59.25       59.57     12.27 o
  11   6   1       15.14       25.58     15.95 o
  12   6   1        0.50       -1.65     16.58 o
  13   6   1        1.73        1.56     12.70 o
 -13   7   1       45.25       41.00     11.12 o
 -12   7   1        1.57       -3.43     10.02 o
 -11   7   1       36.89       37.33     11.55 o
 -10   7   1       46.24       36.79     12.39 o
  -9   7   1       30.28       18.10     11.26 o
  -8   7   1       13.96        7.08      9.55 o
  -7   7   1      655.27      648.35     47.67 o
  -6   7   1        7.57        0.11     10.09 o
  -5   7   1        3.80        0.18      9.91 o
  -4   7   1      112.05      110.45     14.04 o
  -3   7   1      988.36      808.04     28.65 o
  -1   7   1       10.90        0.21      9.04 o
   0   7   1        1.76       13.72      7.54 o
   1   7   1       73.84       66.93      9.30 o
   2   7   1      151.38      166.91     16.30 o
   3   7   1        5.93       12.86      7.38 o
   4   7   1      298.54      309.94     29.34 o
   5   7   1       37.54       38.77      7.37 o
   6   7   1       20.54       21.95      7.43 o
   7   7   1      186.93      181.85     13.09 o
   8   7   1       50.08       46.97     10.09 o
   9   7   1      231.58      199.70     19.43 o
  10   7   1        6.08       14.22      9.49 o
  11   7   1        0.72       21.21     15.82 o
  12   7   1        0.14       -2.67     16.44 o
 -13   8   1        0.64        7.51     13.06 o
 -12   8   1        5.26        4.33      8.59 o
 -11   8   1        2.99       20.36     11.68 o
 -10   8   1        3.19       -8.06     11.53 o
  -9   8   1      143.43      151.75      9.72 o
  -8   8   1      330.71      338.51     16.21 o
  -7   8   1       16.66       22.85      9.48 o
  -6   8   1       31.85       45.67     15.00 o
  -5   8   1       54.51       45.01      8.94 o
  -4   8   1      152.48      142.78     12.84 o
  -3   8   1      384.53      358.15     41.13 o
  -2   8   1      521.30      424.70     14.77 o
  -1   8   1     1162.07     1181.29    186.21 o
   0   8   1       36.92       35.60      8.02 o
   1   8   1        2.95       17.79      9.01 o
   2   8   1       19.05       19.42      7.45 o
   3   8   1       11.33        8.80      5.67 o
   4   8   1       45.20       48.60      6.88 o
   5   8   1        0.03       -1.25      7.43 o
   6   8   1      108.13      101.31      7.61 o
   7   8   1        4.70        7.05      6.98 o
   8   8   1       14.45       11.94      6.39 o
   9   8   1        0.25       -1.98     10.23 o
  10   8   1       13.57       13.98     11.66 o
  11   8   1        0.54       -4.72     11.59 o
  12   8   1        0.02       -1.83     17.47 o
 -12   9   1        1.89        3.51     13.37 o
 -11   9   1        0.28       11.07      9.92 o
 -10   9   1        1.34       10.46      9.58 o
  -9   9   1       21.31       30.56      8.94 o
  -8   9   1        0.02        8.26     11.27 o
  -7   9   1        3.32        6.42      9.72 o
  -6   9   1      194.11      201.98      9.29 o
  -5   9   1       79.98       81.76      8.29 o
  -4   9   1      184.07      182.03     18.66 o
  -3   9   1       86.24       75.79     15.11 o
  -2   9   1      164.95      141.90      9.09 o
  -1   9   1      795.27      755.12    119.95 o
   0   9   1       15.15       32.08      9.06 o
   1   9   1      267.48      255.65     34.53 o
   2   9   1       10.99       11.21      6.60 o
   3   9   1      116.08      118.43     11.38 o
   4   9   1      169.33      176.48     17.53 o
   5   9   1       51.62       49.07      7.34 o
   6   9   1       11.18        7.68      7.43 o
   7   9   1        0.00        2.76      8.07 o
   8   9   1       21.45       12.93      6.95 o
   9   9   1        8.92        5.51      8.38 o
  10   9   1       17.27       18.20     11.49 o
  11   9   1        1.87        6.55     12.26 o
 -12  10   1        3.99       -2.95     10.44 o
 -11  10   1        3.98       10.02     14.17 o
 -10  10   1       10.36       16.99     11.78 o
  -9  10   1        5.81       16.26      7.93 o
  -8  10   1        0.46       17.99      9.92 o
  -7  10   1        3.37       17.96      9.44 o
  -6  10   1      110.96      100.68     11.50 o
  -5  10   1       11.27       21.08     11.47 o
  -4  10   1      114.10       90.24      8.56 o
  -3  10   1       74.84       73.90      8.46 o
  -2  10   1        0.86       14.16      8.90 o
  -1  10   1      339.94      355.44     46.48 o
   0  10   1       21.21       16.75      9.16 o
   1  10   1        4.11        8.12      7.15 o
   2  10   1      113.46      150.33     22.37 o
   3  10   1      165.32      156.36     20.78 o
   4  10   1        0.29        6.54      5.56 o
   5  10   1      217.08      180.44     15.75 o
   6  10   1      117.98      118.70     13.71 o
   7  10   1       45.37       35.60      6.02 o
   8  10   1       17.21       16.79      7.57 o
   9  10   1        9.56       13.06      9.14 o
  10  10   1       26.52       18.31     12.25 o
  11  10   1        2.08        3.79     12.88 o
 -11  11   1       17.72       19.71     12.73 o
 -10  11   1        1.04       13.97     12.29 o
  -9  11   1       10.76        7.42     11.72 o
  -8  11   1       44.30       48.56     22.04 o
  -7  11   1       55.67       60.23     14.69 o
  -6  11   1      160.69      136.36     15.40 o
  -5  11   1       23.03       24.83      9.08 o
  -4  11   1       57.10       78.92     17.43 o
  -3  11   1       62.91       45.12      9.90 o
  -2  11   1      104.83      100.49     19.77 o
  -1  11   1        4.24        5.34      8.17 o
   0  11   1      381.33      402.58     50.64 o
   1  11   1        3.10       10.82      8.62 o
   2  11   1        0.66        7.64      9.16 o
   3  11   1       67.46       79.81     19.44 o
   4  11   1        6.51       10.08      6.68 o
   5  11   1       66.91       57.83      6.91 o
   6  11   1       44.17       36.97      8.88 o
   7  11   1        0.02        5.85      7.08 o
   8  11   1        0.26        6.46      7.50 o
   9  11   1        4.24        6.25      7.92 o
  10  11   1       21.29       23.87     12.71 o
 -10  12   1        2.73       16.81     12.59 o
  -9  12   1       31.44       51.03     12.32 o
  -8  12   1       30.92       53.57     10.15 o
  -7  12   1        1.78       -2.48     17.07 o
  -6  12   1        0.40       12.73      9.03 o
  -5  12   1        6.62       -1.20     16.15 o
  -4  12   1       45.98       32.99      8.21 o
  -3  12   1       81.56       82.47     15.51 o
  -2  12   1       24.91       24.40      9.05 o
  -1  12   1        6.16        2.90      7.86 o
   0  12   1      125.39      111.43     21.22 o
   1  12   1       21.73       25.64      7.70 o
   2  12   1       43.57       61.88     12.72 o
   3  12   1        8.07       18.77      8.18 o
   4  12   1        2.54        1.98      8.01 o
   5  12   1        4.66       12.34      7.73 o
   6  12   1        0.69        4.06      7.90 o
   7  12   1        1.63        2.06      8.22 o
   8  12   1       14.21       18.67      7.58 o
   9  12   1        1.07        4.00      7.59 o
  -9  13   1        5.25       18.60     10.61 o
  -8  13   1       17.32       16.37      9.79 o
  -7  13   1        0.90        6.71      9.37 o
  -6  13   1        0.02       -1.64     12.28 o
  -5  13   1       14.94       12.69      9.43 o
  -4  13   1        6.27       -0.30     17.56 o
  -3  13   1       20.55       16.79      7.87 o
  -2  13   1       83.05       80.70     14.52 o
  -1  13   1        0.66       -4.87      7.91 o
   0  13   1       26.56       26.56      8.92 o
   1  13   1        0.96       14.72      9.56 o
   2  13   1        2.86        3.40      8.12 o
   3  13   1       28.60       38.12      9.17 o
   4  13   1        5.00       10.16      7.97 o
   5  13   1       10.40       13.74      9.61 o
   6  13   1        1.63        9.30      7.60 o
   7  13   1       70.48       70.07      7.86 o
   8  13   1        0.22        7.98      8.36 o
  -8  14   1       20.29       17.19     11.02 o
  -7  14   1        1.41       -1.26     10.00 o
  -6  14   1        1.00        8.18     17.69 o
  -5  14   1        0.03       -1.81      9.38 o
  -4  14   1        2.04        2.56      7.37 o
  -3  14   1        4.42        3.88      7.48 o
  -2  14   1       11.61        9.83      6.61 o
  -1  14   1       17.48        7.18      8.08 o
   0  14   1        5.14        4.75      9.51 o
   1  14   1       74.68       77.85     15.29 o
   2  14   1        5.15        7.46      7.31 o
   3  14   1        0.96       11.00      8.23 o
   4  14   1       17.51       20.51      7.36 o
   5  14   1        4.32       10.75     10.08 o
   6  14   1       12.61       14.69     10.22 o
   7  14   1        0.41        2.48     11.23 o
  -6  15   1        4.45        2.54      8.97 o
  -5  15   1        7.46       11.19      7.72 o
  -4  15   1        4.18        0.96      8.73 o
  -3  15   1       17.36       22.04      7.66 o
  -2  15   1        0.07       -0.77      8.38 o
  -1  15   1        6.71        2.93      8.46 o
   0  15   1       11.69        8.50      8.39 o
   1  15   1        0.03       -0.81      6.96 o
   2  15   1       24.84       25.87      8.88 o
   3  15   1       10.66       10.41      7.13 o
   4  15   1        2.65        3.99      7.84 o
   5  15   1        0.21        9.40     10.31 o
  -4  16   1       12.24       19.81      9.15 o
  -3  16   1        0.05        4.05     10.65 o
  -2  16   1        8.23        4.45      8.06 o
  -1  16   1        1.10        5.22      8.66 o
   0  16   1        3.81        7.86      9.28 o
   1  16   1       20.20       28.53      8.95 o
   2  16   1       23.54       24.41     10.92 o
  -3 -16   2        0.48       13.45      9.10 o
  -2 -16   2       31.90       28.97      9.27 o
  -1 -16   2        5.06       -0.56      8.12 o
   0 -16   2       15.51        9.09      9.08 o
   1 -16   2        1.94       12.90     10.28 o
   2 -16   2        6.56        9.27      8.91 o
   3 -16   2        3.41       16.15      8.94 o
  -6 -15   2       17.57       23.44     10.35 o
  -5 -15   2        9.53        7.52     10.51 o
  -4 -15   2        0.08        0.04      7.14 o
  -3 -15   2        2.69       -6.53      9.84 o
  -2 -15   2        2.02        3.03      9.36 o
  -1 -15   2        9.21       16.07      7.53 o
   0 -15   2        2.38        3.60      9.72 o
   1 -15   2        5.82       20.18      7.69 o
   2 -15   2       19.17       50.99     13.71 o
   3 -15   2        0.21        5.24      8.43 o
   4 -15   2        3.24       10.70      8.92 o
   5 -15   2        0.00       -6.48     12.70 o
   6 -15   2       10.47        8.24     12.05 o
  -7 -14   2        0.60        4.54      8.89 o
  -6 -14   2       17.50       25.34     12.99 o
  -5 -14   2        0.43       -0.69      8.23 o
  -4 -14   2       11.88       20.16      8.18 o
  -3 -14   2      225.67      237.30     32.80 o
  -2 -14   2       13.66       16.43      8.27 o
  -1 -14   2       94.09      129.65     28.39 o
   0 -14   2        2.83       13.73      7.17 o
   1 -14   2       11.81       19.99      8.18 o
   2 -14   2        8.02        8.16      7.31 o
   3 -14   2        0.61       -6.04      7.05 o
   4 -14   2       45.16       58.25     11.96 o
   5 -14   2        5.89        1.84      9.25 o
   6 -14   2       18.83       20.12     12.24 o
   7 -14   2       33.61       53.22     13.11 o
  -9 -13   2        0.05       -0.75      8.00 o
  -8 -13   2        0.93       -1.65      8.59 o
  -7 -13   2        0.49        4.54      6.40 o
  -6 -13   2       10.38       20.47     16.07 o
  -5 -13   2        0.60        7.19      8.06 o
  -4 -13   2       56.71       51.15      9.50 o
  -3 -13   2       99.59      112.51     13.52 o
  -2 -13   2       62.82       54.63     12.99 o
  -1 -13   2        6.65       -0.31      8.73 o
   0 -13   2        0.01       11.95      7.06 o
   1 -13   2        0.55        9.01      6.84 o
   2 -13   2        6.74       15.74      7.01 o
   3 -13   2        3.99       25.07      7.84 o
   4 -13   2        0.73       19.73     11.36 o
   5 -13   2       12.18       17.71      9.31 o
   6 -13   2       13.69       26.91     11.90 o
   7 -13   2        4.06       13.37     12.32 o
   8 -13   2        1.83        4.92     18.58 o
   9 -13   2        1.27       12.32     13.11 o
 -10 -12   2       11.76       10.12      8.43 o
  -9 -12   2        1.04        6.00      8.68 o
  -8 -12   2        1.72       -0.42      6.78 o
  -7 -12   2        0.30        6.15      8.11 o
  -6 -12   2        1.21       14.37      9.04 o
  -5 -12   2       39.76       24.78      8.04 o
  -4 -12   2      281.14      269.94     35.38 o
  -3 -12   2      288.53      302.50     34.63 o
  -2 -12   2      481.60      509.14     80.75 o
  -1 -12   2      494.08      523.69     58.84 o
   0 -12   2       18.72       18.52      9.70 o
   1 -12   2        1.31        0.92      7.07 o
   2 -12   2        7.80       -2.23      8.28 o
   3 -12   2       33.36       38.31     11.23 o
   4 -12   2       52.87       57.69      9.21 o
   5 -12   2       86.74       99.11     10.81 o
   6 -12   2       26.23       21.22     15.38 o
   7 -12   2       25.08       32.18      8.43 o
   8 -12   2       13.74       16.16     12.10 o
   9 -12   2       11.46       23.64     12.83 o
  10 -12   2        0.01        0.92     14.37 o
 -10 -11   2       24.68       20.43      8.75 o
  -9 -11   2       10.83       11.69      6.79 o
  -8 -11   2       22.10       12.11      7.99 o
  -7 -11   2        1.91        0.73      6.37 o
  -6 -11   2       44.88       40.33      7.93 o
  -5 -11   2        0.00       10.14      7.45 o
  -4 -11   2       65.19       65.03      9.25 o
  -3 -11   2      143.30      145.75     17.01 o
  -2 -11   2      326.60      297.28     47.12 o
  -1 -11   2       73.31       74.26     11.11 o
   0 -11   2      315.48      337.45     36.01 o
   1 -11   2       21.20       20.07      7.58 o
   2 -11   2      107.30       84.43     11.08 o
   3 -11   2      114.60      138.19     25.72 o
   4 -11   2      134.76      143.03     10.48 o
   5 -11   2        3.20       -0.17      9.38 o
   6 -11   2        3.55        4.06     11.80 o
   7 -11   2        0.98        6.31      9.79 o
   8 -11   2        0.15        1.36      9.83 o
   9 -11   2       22.91       28.73     12.16 o
  10 -11   2       17.36       28.07     20.95 o
 -11 -10   2        4.85        4.22     10.81 o
 -10 -10   2        0.23        4.11      8.32 o
  -9 -10   2       25.88       19.77      7.16 o
  -8 -10   2        1.30        9.39      7.76 o
  -7 -10   2      108.39      124.54     15.16 o
  -6 -10   2        3.27        3.84      7.54 o
  -5 -10   2        2.36        9.31      6.45 o
  -4 -10   2       79.54       70.41      9.57 o
  -3 -10   2       23.04       20.23      7.02 o
  -2 -10   2      277.98      294.06     33.09 o
  -1 -10   2      507.45      517.00     54.71 o
   0 -10   2        1.42        6.91      7.49 o
   1 -10   2       85.66       96.72     12.16 o
   2 -10   2        0.34       -2.79     20.19 o
   3 -10   2       20.84       25.56     13.10 o
   4 -10   2        5.47       19.00     11.34 o
   5 -10   2      177.54      193.79     12.51 o
   6 -10   2      153.62      162.89     10.10 o
   7 -10   2        4.33       11.95      9.45 o
   8 -10   2       53.07       54.19      8.14 o
   9 -10   2        0.04       -4.37      9.67 o
  10 -10   2        6.34       27.92     12.13 o
  11 -10   2        2.52        9.55     12.93 o
 -12  -9   2        2.38        3.34      9.46 o
 -11  -9   2       12.98        3.19      9.72 o
 -10  -9   2        3.57        9.53      7.16 o
  -9  -9   2        0.11        1.82      7.89 o
  -8  -9   2        0.09        5.08      7.55 o
  -7  -9   2       15.43       18.26      6.42 o
  -6  -9   2       14.52       14.30      6.09 o
  -5  -9   2       10.41       15.59      7.38 o
  -4  -9   2       19.49       19.59      5.76 o
  -3  -9   2        0.11       -1.25      6.83 o
  -2  -9   2       86.24       73.37      8.07 o
  -1  -9   2       33.41       24.73      7.37 o
   0  -9   2       62.79       54.82     14.90 o
   1  -9   2       34.55       30.42     24.89 o
   2  -9   2       31.00       31.30     12.02 o
   3  -9   2      267.94      266.03     10.60 o
   4  -9   2       42.87       29.07      8.41 o
   5  -9   2      138.27      133.31     15.42 o
   6  -9   2      124.96      160.96     12.36 o
   7  -9   2       25.64       27.05     11.40 o
   8  -9   2        1.16       10.98      9.38 o
   9  -9   2        7.07       11.48     11.83 o
  10  -9   2        3.34        0.18     12.00 o
  11  -9   2       10.21       16.96     13.37 o
  12  -9   2        2.52       -4.80     12.89 o
 -12  -8   2        1.38        9.09     10.54 o
 -11  -8   2        4.48       12.76      8.83 o
 -10  -8   2        4.64        5.62      8.05 o
  -9  -8   2       52.96       52.34      6.91 o
  -8  -8   2       23.14       15.13      7.34 o
  -7  -8   2       31.41       22.13      6.77 o
  -6  -8   2        0.81        1.37      6.26 o
  -5  -8   2       99.48      101.23      6.81 o
  -4  -8   2      132.67      149.57     10.61 o
  -3  -8   2       62.10       69.43      6.10 o
  -2  -8   2        2.14        6.13      7.84 o
  -1  -8   2       25.57       25.58      6.77 o
   0  -8   2      373.37      418.73     62.14 o
   1  -8   2      222.42      199.12     16.79 o
   2  -8   2        7.18        5.54      9.88 o
   3  -8   2       78.00       69.05     12.35 o
   4  -8   2      110.96      112.63     13.11 o
   5  -8   2      240.61      203.34     10.56 o
   6  -8   2      192.43      176.94     10.53 o
   7  -8   2        6.19        8.82      9.04 o
   8  -8   2        9.05       10.06      9.35 o
   9  -8   2       15.44       16.28     11.47 o
  10  -8   2       90.47      100.48     17.56 o
  11  -8   2        6.77        3.08      8.66 o
  12  -8   2        1.29       10.15     12.57 o
 -13  -7   2        1.49       10.38     11.69 o
 -12  -7   2       33.95       20.85     10.08 o
 -11  -7   2       51.67       52.25      8.68 o
 -10  -7   2       20.50       27.77     10.19 o
  -9  -7   2        2.57        0.87      5.95 o
  -8  -7   2       72.97       72.36      6.73 o
  -7  -7   2        3.52       12.31      6.30 o
  -6  -7   2       16.94       14.64      7.16 o
  -5  -7   2      217.93      221.10     13.33 o
  -4  -7   2      351.69      364.90     18.66 o
  -3  -7   2      134.00      143.37     11.38 o
  -2  -7   2        8.60        6.69      7.25 o
  -1  -7   2       31.05       26.55      8.57 o
   0  -7   2       48.76       39.72      6.22 o
   1  -7   2       83.92       86.39     11.75 o
   2  -7   2       49.27       46.16     16.29 o
   3  -7   2      430.89      339.43     13.68 o
   4  -7   2        5.55       17.93     10.25 o
   5  -7   2      269.67      233.83     11.35 o
   6  -7   2      172.45      169.58     15.56 o
   7  -7   2      406.40      392.44     34.55 o
   8  -7   2        3.75        5.82     11.50 o
   9  -7   2       10.24       19.91     11.82 o
  10  -7   2        2.79       -2.32     11.61 o
  11  -7   2       26.38       23.89     12.42 o
  12  -7   2        0.40       -3.90      9.86 o
  13  -7   2        0.23       -8.12     12.76 o
 -13  -6   2        0.05        0.57      9.42 o
 -12  -6   2        1.14       -1.48      9.59 o
 -11  -6   2        0.70        9.64      8.12 o
 -10  -6   2       30.07       24.39      8.83 o
  -9  -6   2       30.83       31.54      8.49 o
  -8  -6   2        0.36        4.07      6.38 o
  -7  -6   2      131.43      119.39      7.36 o
  -6  -6   2      205.13      202.75      8.39 o
  -5  -6   2      118.90      131.03     10.14 o
  -4  -6   2      476.31      508.53     26.02 o
  -3  -6   2      333.56      304.53     15.04 o
  -2  -6   2      526.58      511.87     41.37 o
  -1  -6   2        0.13       -2.29      7.95 o
   0  -6   2      490.24      384.16     38.44 o
   1  -6   2      775.35      615.21     65.38 o
   2  -6   2       39.24       20.49     11.78 o
   3  -6   2       18.10       15.01      9.42 o
   4  -6   2      132.18      132.06     19.71 o
   5  -6   2       26.10       15.97      8.92 o
   6  -6   2       19.22       10.62     12.21 o
   7  -6   2      456.61      447.31     11.48 o
   8  -6   2        6.18       -0.13      9.53 o
   9  -6   2       64.95       81.47     20.44 o
  10  -6   2        1.81        8.29      9.29 o
  11  -6   2        0.01        4.36     13.81 o
  12  -6   2        4.57       12.62     10.16 o
  13  -6   2        5.30       12.03     13.12 o
 -14  -5   2        0.46       -2.90     11.78 o
 -13  -5   2        1.31       -0.03      8.56 o
 -12  -5   2       28.51       24.43      8.61 o
 -11  -5   2        2.62        4.71      7.87 o
 -10  -5   2        0.20        6.01      7.30 o
  -9  -5   2        8.01       12.90      7.57 o
  -8  -5   2        2.87        7.74      5.41 o
  -7  -5   2       54.05       47.37      6.27 o
  -6  -5   2      119.00      111.87      5.89 o
  -5  -5   2      737.51      753.99     32.79 o
  -4  -5   2     2528.00     2590.65    176.58 o
  -3  -5   2      373.41      368.84     16.87 o
  -2  -5   2      341.12      343.67     24.31 o
  -1  -5   2      282.73      258.59     28.50 o
   0  -5   2      105.26       91.77     11.15 o
   1  -5   2      848.86      686.09     53.74 o
   2  -5   2      222.75      182.49     14.21 o
   3  -5   2       72.72       84.19     12.99 o
   4  -5   2      214.27      192.48     19.09 o
   5  -5   2      274.50      246.93      9.85 o
   6  -5   2       41.82       26.88      9.92 o
   7  -5   2       13.04       16.50      9.52 o
   8  -5   2       12.94        4.06     19.21 o
   9  -5   2        4.11       -0.67     11.40 o
  10  -5   2       19.73       22.95     11.25 o
  11  -5   2        0.00       -7.56     11.08 o
  12  -5   2        5.79       11.28     11.79 o
  13  -5   2        0.14        6.80     12.87 o
 -14  -4   2        1.78       -1.82      9.45 o
 -13  -4   2        2.07        5.89     10.11 o
 -12  -4   2        5.69        9.15      8.32 o
 -11  -4   2       77.30       78.66      9.66 o
 -10  -4   2      101.15       80.76      9.47 o
  -9  -4   2       81.63       82.46      7.43 o
  -8  -4   2        3.86        0.45      6.99 o
  -7  -4   2      203.73      215.20      7.74 o
  -6  -4   2        2.46       -0.87      5.44 o
  -5  -4   2      166.85      185.30      6.70 o
  -4  -4   2      386.15      391.36     12.29 o
  -3  -4   2      254.04      262.97     14.07 o
  -2  -4   2      784.82      861.57     48.94 o
  -1  -4   2      219.94      226.97     23.06 o
   0  -4   2      173.03      137.56     12.96 o
   1  -4   2      980.13      764.02     62.84 o
   2  -4   2      496.59      396.86     23.27 o
   3  -4   2      238.79      185.61     14.61 o
   4  -4   2      359.58      303.81     29.16 o
   5  -4   2       82.50       75.08      9.08 o
   6  -4   2       28.63       25.88     12.24 o
   7  -4   2      142.00      114.02     10.45 o
   8  -4   2       34.72       31.85     11.81 o
   9  -4   2       61.31       42.37     21.88 o
  10  -4   2       12.93       15.67      8.99 o
  11  -4   2        8.57       15.12     11.35 o
  12  -4   2        3.58       -3.17     12.03 o
  13  -4   2        3.91        7.32     12.52 o
 -14  -3   2        6.51       12.52     11.48 o
 -13  -3   2        5.47       12.53     10.16 o
 -12  -3   2        0.75        5.58      8.71 o
 -11  -3   2        4.83        4.68      8.53 o
 -10  -3   2        8.94       11.78      7.77 o
  -9  -3   2        0.15        5.03      7.02 o
  -8  -3   2        2.97        4.83      8.11 o
  -7  -3   2      421.12      438.26     13.83 o
  -6  -3   2      157.14      153.40      6.33 o
  -5  -3   2     2988.74     3233.72     16.45 o
  -4  -3   2     1748.22     1786.12     28.27 o
  -3  -3   2     9680.74     9988.73    306.91 o
  -2  -3   2     9093.40     9412.69    388.19 o
  -1  -3   2     5677.16     5484.51    373.79 o
   0  -3   2     5214.61     4405.11    256.19 o
   1  -3   2      726.17      594.06     39.69 o
   2  -3   2     3988.43     2967.31    163.17 o
   3  -3   2      262.57      207.41     22.15 o
   4  -3   2      281.80      245.70     13.71 o
   5  -3   2     3862.07     3057.82     31.78 o
   6  -3   2       29.87       23.76      9.57 o
   7  -3   2        2.34        1.49     11.33 o
   8  -3   2       11.99       12.83      9.54 o
   9  -3   2      363.27      381.59     76.55 o
  10  -3   2      216.47      211.77     39.21 o
  11  -3   2       48.06       51.88     11.67 o
  12  -3   2       75.72       75.02     12.12 o
  13  -3   2        8.88       20.97     12.72 o
  14  -3   2        7.69       14.99     11.88 o
 -14  -2   2        4.88        2.59     11.11 o
 -13  -2   2        0.09        6.66      8.20 o
 -12  -2   2       17.54       17.26      7.65 o
 -11  -2   2       12.48       12.52      7.33 o
 -10  -2   2        1.20       -1.96      8.51 o
  -9  -2   2       13.00       24.20      7.22 o
  -8  -2   2      118.73      134.44      7.52 o
  -7  -2   2      135.82      138.42      8.42 o
  -6  -2   2       17.75       17.29      7.51 o
  -5  -2   2     3087.64     3165.20     30.41 o
  -4  -2   2      292.92      274.34      7.01 o
  -3  -2   2     1158.18     1253.54     16.63 o
  -2  -2   2    16135.77    18432.79    328.96 o
  -1  -2   2     6006.31     6322.28    239.16 o
   0  -2   2     6866.24     6421.53     88.05 o
   1  -2   2     4209.04     3423.56    199.46 o
   4  -2   2       39.10       26.93     12.34 o
   5  -2   2      347.37      287.09     24.25 o
   6  -2   2       30.71       35.34     11.45 o
   7  -2   2       32.78       42.73     12.28 o
   8  -2   2       64.71       67.59     17.29 o
   9  -2   2      202.20      199.79     42.38 o
  10  -2   2      210.44      196.44     45.03 o
  11  -2   2       28.68       35.37     11.58 o
  12  -2   2        1.21        6.07     12.77 o
  13  -2   2        7.75       12.52      8.69 o
  14  -2   2        0.86       12.89     10.93 o
 -15  -1   2       12.13        1.60     14.83 o
 -14  -1   2        1.56        6.82      8.85 o
 -13  -1   2        1.87        2.64      9.23 o
 -12  -1   2       24.92       19.78      7.78 o
 -11  -1   2      100.84       94.29      9.40 o
 -10  -1   2       38.75       35.06      8.75 o
  -9  -1   2       36.11       42.60      8.51 o
  -8  -1   2      315.44      291.66     15.42 o
  -7  -1   2      244.04      267.58     11.16 o
  -6  -1   2      660.42      769.10     17.92 o
  -5  -1   2     2293.36     2390.59     23.75 o
  -4  -1   2     1694.36     1748.50     21.00 o
  -3  -1   2        0.47        7.54      6.45 o
  -2  -1   2      287.60      290.54     10.17 o
   0  -1   2     2060.06     2185.39     43.83 o
   1  -1   2     1841.28     1571.66     61.68 o
   3  -1   2      399.82      304.88     19.17 o
   4  -1   2     1093.30      844.82     53.01 o
   5  -1   2       59.47       60.87     11.71 o
   6  -1   2       77.70       59.97     11.55 o
   7  -1   2        1.66       -1.01     12.57 o
   8  -1   2      195.76      209.07     44.79 o
   9  -1   2      509.42      484.39     95.90 o
  10  -1   2      230.75      253.93     47.55 o
  11  -1   2        5.07        5.34     10.00 o
  12  -1   2       69.82       72.86      9.49 o
  13  -1   2       34.19       47.28      9.05 o
  14  -1   2        4.57        9.79     11.77 o
 -15   0   2        0.47        4.23     10.65 o
 -14   0   2        5.00       16.00      9.77 o
 -13   0   2        7.04       10.11      9.73 o
 -12   0   2        1.40        9.57      7.81 o
 -11   0   2      132.43      139.13     20.90 o
 -10   0   2       55.53       51.53      7.67 o
  -9   0   2       96.29       95.08      8.73 o
  -8   0   2       40.14       39.59      7.70 o
  -7   0   2      813.21      897.95     42.76 o
  -6   0   2      484.69      543.13     17.44 o
  -5   0   2      142.09      171.23      7.97 o
  -4   0   2      104.29       91.27      8.31 o
  -3   0   2       18.61       29.18      8.44 o
  -2   0   2     7908.10     8535.05     48.28 o
  -1   0   2     1404.66     1624.18     20.97 o
   1   0   2      530.00      542.95     31.95 o
   2   0   2      229.64      187.45     22.45 o
   3   0   2     1392.78     1077.92     64.26 o
   4   0   2        8.05        5.87     13.68 o
   5   0   2      591.51      473.12     94.75 o
   6   0   2       49.84       64.46     11.71 o
   7   0   2       66.14       78.37     14.89 o
   8   0   2       33.24       37.17     13.81 o
   9   0   2      148.80      154.48     20.96 o
  10   0   2       10.94       19.94      9.31 o
  11   0   2       43.69       43.23     10.20 o
  12   0   2        2.08        3.36     10.04 o
  13   0   2       39.56       46.34     11.20 o
  14   0   2        1.06       12.25     11.91 o
 -15   1   2        7.16        8.59     10.70 o
 -14   1   2        0.56        3.17      9.73 o
 -13   1   2        0.00        2.25      9.27 o
 -12   1   2      195.27      206.37     26.42 o
 -11   1   2      809.11      881.45    104.86 o
 -10   1   2       68.62       64.23      8.72 o
  -9   1   2       44.96       42.66      7.56 o
  -8   1   2        7.03       12.99      8.96 o
  -7   1   2      799.12      770.46    118.09 o
  -6   1   2      522.83      520.56     49.11 o
  -5   1   2     1587.93     1531.81    113.36 o
  -4   1   2      341.91      357.03     29.35 o
  -3   1   2    14761.68    15733.51    729.22 o
  -2   1   2        8.29        9.67     12.13 o
  -1   1   2    12140.36    12749.51    294.53 o
   0   1   2     6248.99     6724.58    224.71 o
   1   1   2        0.10        7.16     12.49 o
   3   1   2      289.23      247.59     43.74 o
   4   1   2      458.68      427.42    102.18 o
   5   1   2        0.07        4.08     13.71 o
   6   1   2     1117.17     1187.48    139.31 o
   7   1   2      446.61      488.20     56.17 o
   8   1   2        2.72       -1.13      9.74 o
   9   1   2       27.71       36.76      8.43 o
  10   1   2       10.23       12.01      9.65 o
  11   1   2        0.07        5.48     10.00 o
  12   1   2       16.56       17.88      8.75 o
  13   1   2        4.46        7.15      9.72 o
  14   1   2        2.45        3.49     10.92 o
 -15   2   2        0.53       13.09     10.70 o
 -14   2   2        3.03        6.49      8.39 o
 -13   2   2        0.30        5.26      8.05 o
 -12   2   2        1.78        4.57      7.91 o
 -11   2   2       19.03       16.79      8.83 o
 -10   2   2       33.22       28.55      8.81 o
  -9   2   2       16.57       36.46     10.80 o
  -8   2   2       65.55       50.78     10.88 o
  -7   2   2       16.59       23.54      8.71 o
  -6   2   2       19.57        9.31     11.29 o
  -5   2   2      509.82      414.49     42.27 o
  -4   2   2       61.72       44.33      9.19 o
  -3   2   2       92.41      111.09     14.38 o
  -2   2   2      708.20      620.71     43.64 o
  -1   2   2      619.52      466.72     32.04 o
   0   2   2     2372.36     2052.83    241.66 o
   1   2   2     3447.35     3448.94    420.48 o
   2   2   2       74.24       62.63      7.69 o
   3   2   2     1028.06     1088.33     21.99 o
   4   2   2       12.71       18.03     11.60 o
   5   2   2      769.57      743.07     74.71 o
   6   2   2      127.24      144.89     11.68 o
   7   2   2       18.94       22.76     10.19 o
   8   2   2      382.46      379.17     35.26 o
   9   2   2      159.81      164.13     15.81 o
  10   2   2       41.33       44.62     12.26 o
  11   2   2        4.93        5.79     11.08 o
  12   2   2       12.83       25.55      9.44 o
  13   2   2        0.02        9.63     15.82 o
 -14   3   2        0.58       -2.40     10.16 o
 -13   3   2       44.11       56.47      9.61 o
 -12   3   2       12.43       22.30     10.98 o
 -11   3   2      200.73      195.14     44.78 o
 -10   3   2      665.80      675.55    140.77 o
  -9   3   2        6.97        4.39      8.76 o
  -8   3   2      105.39       97.21     14.09 o
  -7   3   2        0.15        5.56     11.15 o
  -6   3   2      278.22      233.72     28.81 o
  -5   3   2      480.24      378.06     52.77 o
  -4   3   2     2520.57     2245.24    259.64 o
  -3   3   2     2329.16     1723.97    197.49 o
  -2   3   2    10943.01     7828.10    539.85 o
   0   3   2     1682.41     1591.36    221.63 o
   1   3   2     2252.44     2099.88    284.74 o
   2   3   2      178.18      188.26     20.25 o
   3   3   2      180.01      175.11     14.65 o
   4   3   2      283.69      291.52     28.50 o
   5   3   2       88.69       87.57      9.03 o
   6   3   2       74.88       68.41      8.75 o
   7   3   2       52.33       45.06     11.14 o
   8   3   2       12.33       10.02     11.11 o
   9   3   2      258.44      272.14     37.41 o
  10   3   2        0.31       -4.31      9.28 o
  11   3   2       12.35       14.71     10.21 o
  12   3   2        3.01       26.87     11.14 o
  13   3   2        5.00       32.09     16.44 o
 -14   4   2        1.42        5.42      7.74 o
 -13   4   2        0.39        0.91      9.45 o
 -12   4   2       64.59       67.37     15.18 o
 -11   4   2        3.01        7.34     10.85 o
 -10   4   2       80.41       64.08     23.93 o
  -9   4   2      540.05      540.97    106.84 o
  -8   4   2       16.57       -3.71     10.92 o
  -7   4   2      424.43      376.35     78.93 o
  -6   4   2     1139.53      976.11    143.73 o
  -5   4   2      652.08      603.96     94.27 o
  -4   4   2       14.83       15.08     10.00 o
  -3   4   2     3043.55     2391.45    203.54 o
   0   4   2     1577.97     1403.98    262.44 o
   1   4   2     1526.58     1480.29    202.55 o
   2   4   2      417.97      387.95     40.54 o
   3   4   2       24.43       27.63      6.93 o
   4   4   2        9.33       18.73      6.92 o
   5   4   2      271.90      255.00     28.04 o
   6   4   2      266.65      282.87     26.16 o
   7   4   2       78.07       94.30     12.92 o
   8   4   2        6.84       19.51     12.54 o
   9   4   2       21.68       26.03     14.44 o
  10   4   2      116.72      128.37     15.47 o
  11   4   2       34.34       10.34     11.01 o
  12   4   2        0.94        6.37     11.27 o
  13   4   2        6.16       11.72     12.39 o
 -14   5   2        8.25        6.54      9.07 o
 -13   5   2       37.49       39.21     12.38 o
 -12   5   2       38.41       37.87     11.58 o
 -11   5   2      121.62      132.18     35.44 o
 -10   5   2       43.20       35.13     21.93 o
  -9   5   2      505.43      534.75    139.21 o
  -8   5   2      964.68      829.34    198.05 o
  -7   5   2       22.99       17.44     10.09 o
  -6   5   2        8.91        4.16     10.83 o
  -5   5   2        6.13       21.51     11.13 o
  -4   5   2      196.65      171.88     16.68 o
  -3   5   2     1030.47      764.36     65.97 o
   0   5   2      196.93      201.14     38.73 o
   1   5   2        1.54        9.75      6.46 o
   2   5   2     4075.05     3892.74    456.72 o
   3   5   2       87.57       90.92      9.38 o
   4   5   2      117.71       89.98      8.17 o
   5   5   2       95.14       91.58      7.10 o
   6   5   2      167.39      169.73     17.19 o
   7   5   2        4.61        2.66     10.56 o
   8   5   2      186.32      222.38     44.71 o
   9   5   2       85.27       92.17     14.62 o
  10   5   2       58.32       52.46     15.38 o
  11   5   2        9.73        9.22     15.64 o
  12   5   2       36.49       44.21     11.94 o
  13   5   2        4.64       21.44     17.78 o
 -14   6   2        4.78        9.94     10.64 o
 -13   6   2       38.90       29.74     10.63 o
 -12   6   2       39.91       32.55      9.76 o
 -11   6   2      116.81      120.75     25.99 o
 -10   6   2       17.81       17.10      9.10 o
  -9   6   2       64.49       92.09     27.30 o
  -8   6   2        3.85        2.44     11.50 o
  -7   6   2       14.09        8.56     12.05 o
  -6   6   2        3.63       15.91     12.02 o
  -5   6   2       99.84      103.39     16.40 o
  -4   6   2        8.99        6.93      9.54 o
  -3   6   2       27.19       12.58      7.79 o
  -2   6   2        0.45        1.68     10.33 o
  -1   6   2      164.58      139.98     27.08 o
   0   6   2     2276.21     1971.77    334.66 o
   1   6   2      470.25      494.28     64.25 o
   2   6   2      881.63      864.36    104.65 o
   3   6   2      637.41      710.96     69.66 o
   4   6   2      420.20      421.09     31.29 o
   5   6   2       77.71       75.71      7.91 o
   6   6   2      114.32      107.52      9.05 o
   7   6   2      224.55      213.63     24.49 o
   8   6   2       34.82       37.14      9.26 o
   9   6   2      117.28       92.98     10.79 o
  10   6   2        0.37       -0.85     15.15 o
  11   6   2        5.75      -17.51     15.78 o
  12   6   2        1.43       10.29     11.76 o
 -13   7   2      108.10       97.70     18.59 o
 -12   7   2        1.41       23.67     11.82 o
 -11   7   2       81.34      109.13     13.15 o
 -10   7   2       46.74       39.66     18.76 o
  -9   7   2        5.79        9.31      8.93 o
  -8   7   2       35.95       23.91      9.72 o
  -7   7   2        9.47        9.72      8.01 o
  -6   7   2       36.70       17.24      9.94 o
  -5   7   2     1061.90      841.67    106.34 o
  -4   7   2       17.05       17.34      8.63 o
  -3   7   2       29.63        9.23      8.49 o
  -1   7   2      442.48      404.88     66.35 o
   0   7   2       87.18       76.50     15.28 o
   1   7   2      164.76      182.00     28.96 o
   2   7   2      126.40      148.26     14.83 o
   3   7   2      496.49      533.96     52.01 o
   4   7   2      643.65      621.86     55.29 o
   5   7   2       69.25       70.52      7.56 o
   6   7   2        3.03        5.02      5.94 o
   7   7   2       17.46       14.69      9.77 o
   8   7   2       25.23       12.04      8.65 o
   9   7   2        4.08        3.16     10.52 o
  10   7   2       22.59       18.45     15.69 o
  11   7   2        9.42        9.85     11.45 o
  12   7   2        6.17       12.75     12.39 o
 -13   8   2        2.35        6.91     10.36 o
 -12   8   2       45.24       51.99     12.92 o
 -11   8   2        5.16        3.92      9.48 o
 -10   8   2        3.12       12.28     11.42 o
  -9   8   2        9.07       27.86      9.03 o
  -8   8   2       52.50       64.13      9.59 o
  -7   8   2       87.62       95.80     22.09 o
  -6   8   2       28.00       36.69     11.35 o
  -5   8   2      282.40      255.99     27.69 o
  -4   8   2       51.81       43.17     12.12 o
  -3   8   2       17.74       21.12     12.38 o
  -2   8   2     1449.41     1174.66     53.45 o
  -1   8   2       54.27       43.99      7.37 o
   0   8   2       42.87       59.51     11.52 o
   1   8   2      198.08      212.60     30.15 o
   2   8   2       69.84       76.66     13.71 o
   3   8   2      430.16      427.13     40.41 o
   4   8   2       69.86       61.33      6.81 o
   5   8   2       83.61       87.43      8.68 o
   6   8   2       37.20       36.30      7.71 o
   7   8   2       52.09       44.19      8.13 o
   8   8   2       78.85       57.51      8.33 o
   9   8   2       48.66       47.98     12.50 o
  10   8   2       29.56       34.58     16.04 o
  11   8   2        3.48        9.09     11.68 o
  12   8   2        6.72        7.26     12.39 o
 -13   9   2        0.02       17.29     12.88 o
 -12   9   2        3.06        8.52     10.09 o
 -11   9   2       52.67       72.73     23.24 o
 -10   9   2       31.85       52.54      8.51 o
  -9   9   2       63.23       67.85     14.66 o
  -8   9   2        0.07        0.35     14.75 o
  -7   9   2       28.68       31.07     11.37 o
  -6   9   2      130.00      122.63     12.88 o
  -5   9   2      112.50       99.75     19.12 o
  -4   9   2       80.90       60.26      8.30 o
  -3   9   2      102.24       70.41     14.60 o
  -2   9   2        7.09       10.66      7.54 o
  -1   9   2        0.81        5.85      8.08 o
   0   9   2      517.62      503.11     78.74 o
   1   9   2       69.91       75.01     14.91 o
   2   9   2        0.79       13.99      8.91 o
   3   9   2       19.72       17.80      7.53 o
   4   9   2       34.14       24.14      7.50 o
   5   9   2       53.93       69.18      7.72 o
   6   9   2      350.21      300.00     27.74 o
   7   9   2       23.60       33.26      8.33 o
   8   9   2       13.76       16.51     10.25 o
   9   9   2        1.39        9.85      9.35 o
  10   9   2        0.48        1.38     11.14 o
  11   9   2       11.52       14.53     16.53 o
 -12  10   2        4.15        9.46     12.79 o
 -11  10   2        6.13        7.51      9.97 o
 -10  10   2       29.64       44.37     18.03 o
  -9  10   2        4.19       12.36      9.64 o
  -8  10   2       13.74       12.70      8.15 o
  -7  10   2        1.89        0.51      9.23 o
  -6  10   2      319.30      292.18     51.68 o
  -5  10   2       25.20       41.25     11.69 o
  -4  10   2       50.58       46.01      8.56 o
  -3  10   2      105.74       89.33     10.12 o
  -2  10   2       14.50        6.97      7.97 o
  -1  10   2        0.15        8.56      6.88 o
   0  10   2       35.11       35.04      8.62 o
   1  10   2       59.83       48.59      9.15 o
   2  10   2      159.10      156.82     28.05 o
   3  10   2      162.94      174.79     15.07 o
   4  10   2      419.10      380.34     38.83 o
   5  10   2        6.72        5.30      7.03 o
   6  10   2       24.45       23.32      6.59 o
   7  10   2        6.83       14.08      6.41 o
   8  10   2       42.91       32.86      7.47 o
   9  10   2        6.71        7.77     11.16 o
  10  10   2        4.47       -2.54     11.94 o
 -11  11   2        0.20       17.46     10.37 o
 -10  11   2        0.56        8.81     11.97 o
  -9  11   2       18.21       22.59     10.00 o
  -8  11   2       15.42       23.28     11.70 o
  -7  11   2       48.73       49.97     17.94 o
  -6  11   2       29.81       39.89      9.32 o
  -5  11   2        6.50       -2.74     11.21 o
  -4  11   2       10.06        0.82      8.04 o
  -3  11   2        5.48       22.40      7.25 o
  -2  11   2        0.13        5.09     14.28 o
  -1  11   2       84.94       94.54     15.47 o
   0  11   2       55.26       64.87      7.97 o
   1  11   2       48.95       59.76     12.93 o
   2  11   2      251.53      239.75     22.99 o
   3  11   2        3.27        4.06      7.76 o
   4  11   2      159.74      145.81     13.24 o
   5  11   2        4.38        0.01      7.09 o
   6  11   2        2.96       13.88      7.72 o
   7  11   2      113.48       98.58      8.31 o
   8  11   2       44.01       45.59      8.71 o
   9  11   2        1.92       -4.78     11.59 o
  10  11   2        0.68        6.91     12.08 o
 -10  12   2        0.99       12.50     10.49 o
  -9  12   2        0.27       15.97     10.01 o
  -8  12   2        0.02        4.84     11.73 o
  -7  12   2        0.37        3.25     11.28 o
  -6  12   2        0.51        4.21     11.07 o
  -5  12   2        0.33        7.01     12.43 o
  -4  12   2        9.53       10.14     12.88 o
  -3  12   2        8.50       24.17      8.98 o
  -2  12   2       42.63       35.82      7.69 o
  -1  12   2        3.95        3.65      7.99 o
   0  12   2      109.68      135.06     22.55 o
   1  12   2       18.40        8.84      7.83 o
   2  12   2      219.40      236.57     27.21 o
   3  12   2        9.23        1.20      9.35 o
   4  12   2        0.21        2.69      9.38 o
   5  12   2        4.65        6.26      7.95 o
   6  12   2        0.26       11.57      8.52 o
   7  12   2        8.23        6.37      7.57 o
   8  12   2        2.44        7.20      9.52 o
   9  12   2       17.62       15.95     12.01 o
  -9  13   2        2.13        3.32     11.14 o
  -8  13   2        0.78       12.12      9.92 o
  -7  13   2        1.97       13.09      9.79 o
  -6  13   2        3.48       12.16      9.21 o
  -5  13   2        0.01        6.02      9.38 o
  -4  13   2        0.42       10.45      9.24 o
  -3  13   2       15.12        6.93      8.29 o
  -2  13   2        3.78       -5.26     11.00 o
  -1  13   2        0.74       -1.21      9.04 o
   0  13   2       61.97       74.17     10.21 o
   1  13   2       54.71       43.33     10.23 o
   2  13   2       48.41       42.06      9.08 o
   3  13   2       14.67       13.27      7.07 o
   4  13   2        5.39       12.82      8.23 o
   5  13   2       12.70       15.54      9.76 o
   6  13   2       12.28       18.70      7.57 o
   7  13   2       27.65       30.76      8.99 o
   8  13   2        0.48        4.49      9.87 o
  -8  14   2        3.78        6.85     12.80 o
  -7  14   2        6.90       -2.81      9.80 o
  -6  14   2        0.00        8.50      9.75 o
  -5  14   2        0.29       12.23      8.54 o
  -4  14   2       32.33       36.55      6.84 o
  -3  14   2       15.66       26.03      7.20 o
  -2  14   2      119.37      142.67     14.28 o
  -1  14   2        0.11       10.81      9.21 o
   0  14   2       10.67       11.94      7.92 o
   1  14   2        0.00        1.36      9.57 o
   2  14   2        5.38       14.36      9.61 o
   3  14   2        2.15       13.31      9.72 o
   4  14   2        4.90       12.18      8.47 o
   5  14   2       10.67       19.52      9.91 o
   6  14   2        1.00        3.14      9.09 o
  -7  15   2        0.01       -1.69     12.57 o
  -6  15   2        2.34        4.33      7.39 o
  -5  15   2       12.97       29.70      7.22 o
  -4  15   2        7.31        3.99      8.68 o
  -3  15   2       11.96        4.50      8.68 o
  -2  15   2       11.52       17.27      8.55 o
  -1  15   2        1.21        3.99      7.55 o
   0  15   2        9.63       15.79      7.77 o
   1  15   2        0.02       17.41      8.89 o
   2  15   2       10.01       14.64     10.26 o
   3  15   2        2.13        8.88      8.93 o
   4  15   2       10.65       23.68     10.60 o
   5  15   2        0.43        5.10     12.88 o
  -4  16   2        1.75       16.57      9.09 o
  -3  16   2        0.17      -12.49      8.84 o
  -2  16   2        2.21       -7.61     10.32 o
  -1  16   2        0.36        7.23     10.36 o
   0  16   2        7.52       14.96      9.24 o
   1  16   2       12.35       17.69      9.33 o
   2  16   2        2.48       16.09     10.53 o
  -3 -16   3        5.13        9.88      8.05 o
  -2 -16   3        2.81       10.22     10.21 o
  -1 -16   3       17.83       17.21      8.14 o
   0 -16   3        0.00        2.15      8.81 o
   1 -16   3        2.99       -0.13      9.12 o
   2 -16   3        7.31       10.51     10.51 o
   3 -16   3        4.72       14.04      8.85 o
  -6 -15   3        6.59        4.47     21.66 o
  -5 -15   3       10.83       24.52     10.36 o
  -4 -15   3        3.77        9.97      7.84 o
  -3 -15   3       13.68       20.43      8.07 o
  -2 -15   3       16.00       23.13      7.53 o
  -1 -15   3       12.86       17.81      8.57 o
   0 -15   3        1.01        1.32      8.48 o
   1 -15   3        0.03       -4.13      8.49 o
   2 -15   3        5.58       18.90      8.35 o
   3 -15   3        2.14        0.59      7.02 o
   4 -15   3        3.12       -3.13      8.46 o
   5 -15   3        2.14       -5.75     10.06 o
   6 -15   3        5.67        7.93     13.06 o
  -7 -14   3        1.00        4.82      9.35 o
  -6 -14   3        2.80        4.49      9.88 o
  -5 -14   3        4.90        9.62      8.35 o
  -4 -14   3       13.48       21.09      9.76 o
  -3 -14   3       31.82       50.20     13.72 o
  -2 -14   3        5.74       14.90      9.28 o
  -1 -14   3        4.24        6.83      7.30 o
   0 -14   3       18.31       25.42      7.34 o
   1 -14   3        0.73        9.48      7.47 o
   2 -14   3       57.64       58.78     10.15 o
   3 -14   3        8.17       18.10      7.34 o
   4 -14   3       20.61       14.46     11.58 o
   5 -14   3        0.24       13.78     11.97 o
   6 -14   3        4.15        3.50      9.93 o
   7 -14   3        1.19        8.66      9.17 o
  -9 -13   3        0.02        4.94      8.02 o
  -8 -13   3        0.94        5.17      8.71 o
  -7 -13   3        0.16       -2.43      8.40 o
  -6 -13   3        0.01       15.86     11.68 o
  -5 -13   3       17.26       24.64      8.09 o
  -4 -13   3        2.78        2.03      7.26 o
  -3 -13   3        0.64       -7.18      9.27 o
  -2 -13   3      158.24      161.21     20.02 o
  -1 -13   3      104.04      117.04     10.73 o
   0 -13   3       28.30       35.95      9.23 o
   1 -13   3        3.53       11.08      8.05 o
   2 -13   3        5.69       17.31      8.01 o
   3 -13   3       19.51       25.32     11.49 o
   4 -13   3       35.86       38.27     17.63 o
   5 -13   3        5.59       -9.12      9.77 o
   6 -13   3       42.36       53.21     14.68 o
   7 -13   3        0.59       -8.62     10.08 o
   8 -13   3        4.19       10.77     15.98 o
 -10 -12   3        9.18       11.44      8.23 o
  -9 -12   3        8.54       15.84      7.62 o
  -8 -12   3        1.25        1.26      6.75 o
  -7 -12   3       67.49       74.54      7.34 o
  -6 -12   3        6.44       17.76      9.35 o
  -5 -12   3       45.56       38.61      7.15 o
  -4 -12   3       91.87       89.65     13.70 o
  -3 -12   3      232.07      234.81     22.47 o
  -2 -12   3        2.78        7.83      7.92 o
  -1 -12   3        4.51        1.03      6.95 o
   0 -12   3        0.28       10.65     10.03 o
   1 -12   3       10.43       12.34      7.50 o
   2 -12   3       11.05        4.91      7.86 o
   3 -12   3        3.25        8.18      8.10 o
   4 -12   3       57.40       77.80     15.93 o
   5 -12   3       15.56       16.56     12.10 o
   6 -12   3       20.45       13.99      8.52 o
   7 -12   3       38.88       43.55     14.73 o
   8 -12   3        1.56        6.76     12.35 o
   9 -12   3        3.14       19.44     10.36 o
 -11 -11   3       15.05       19.29      9.51 o
 -10 -11   3        0.51        7.57      8.65 o
  -9 -11   3        2.74       -0.19      7.48 o
  -8 -11   3       17.76       29.05      8.04 o
  -7 -11   3       20.86       32.50      7.80 o
  -6 -11   3       18.64       18.49      7.01 o
  -5 -11   3       20.12       21.96      6.88 o
  -4 -11   3      137.98      145.96     17.61 o
  -3 -11   3      156.59      156.24     12.80 o
  -2 -11   3       14.42       13.21      6.95 o
  -1 -11   3        0.02       -0.62      8.14 o
   0 -11   3        2.85        6.00      8.30 o
   1 -11   3        8.18       10.76      7.93 o
   2 -11   3        0.77        6.35     11.35 o
   3 -11   3        7.91       14.29     11.20 o
   4 -11   3      248.71      260.82     16.05 o
   5 -11   3       15.12       28.69      9.63 o
   6 -11   3      140.09      140.83     12.12 o
   7 -11   3       18.16       20.34      8.31 o
   8 -11   3       21.40       35.84     11.72 o
   9 -11   3        4.95        5.40     18.65 o
  10 -11   3        0.68       17.31     10.56 o
 -11 -10   3        0.04        4.48     10.25 o
 -10 -10   3        0.01        1.51      7.28 o
  -9 -10   3       13.27       16.60      7.02 o
  -8 -10   3       25.24       28.79      7.00 o
  -7 -10   3       11.07       21.54      7.56 o
  -6 -10   3       93.75       90.64      6.45 o
  -5 -10   3        2.88       10.85      6.95 o
  -4 -10   3      734.82      731.27     56.64 o
  -3 -10   3      163.73      168.22     11.71 o
  -2 -10   3        0.25       10.63      7.95 o
  -1 -10   3        0.02        2.78      8.79 o
   0 -10   3        1.81        9.67      7.51 o
   1 -10   3       29.94       27.06      7.71 o
   2 -10   3       27.86       26.19     11.81 o
   3 -10   3      291.04      294.23     34.18 o
   4 -10   3      128.43      129.68     22.33 o
   5 -10   3       39.01       24.19     10.56 o
   6 -10   3       20.58       15.98      8.16 o
   7 -10   3       46.06       49.55     11.60 o
   8 -10   3        5.38        8.32     12.99 o
   9 -10   3       20.20       -0.51     12.08 o
  10 -10   3        7.49       10.33     12.08 o
  11 -10   3       14.80       22.98     13.30 o
 -12  -9   3        2.49        1.81      9.17 o
 -11  -9   3        7.48       16.03      8.55 o
 -10  -9   3        1.43        4.13      7.11 o
  -9  -9   3       28.48       32.97      6.26 o
  -8  -9   3       45.42       42.29      6.17 o
  -7  -9   3        4.18       12.04      7.32 o
  -6  -9   3        8.70       13.48      6.45 o
  -5  -9   3       27.48       16.64      7.83 o
  -4  -9   3       64.65       62.45      6.68 o
  -3  -9   3       13.78       26.33      7.90 o
  -2  -9   3        4.61       15.86      8.98 o
  -1  -9   3        0.04       -1.80      6.92 o
   0  -9   3      125.77      130.98     19.61 o
   1  -9   3      941.52      797.99    103.41 o
   2  -9   3        0.71        6.55      8.27 o
   3  -9   3       49.92       46.55     11.72 o
   4  -9   3        5.70        9.04     11.91 o
   5  -9   3        2.89        0.00     10.02 o
   6  -9   3       52.24       49.61     12.21 o
   7  -9   3       45.56       38.28     11.50 o
   8  -9   3       11.93       29.28     11.58 o
   9  -9   3        2.59       24.28     11.56 o
  10  -9   3        0.16       -8.90      9.61 o
  11  -9   3        0.75        8.34      9.87 o
 -13  -8   3        1.12        7.95      9.28 o
 -12  -8   3       11.61        5.68      9.64 o
 -11  -8   3       19.04       19.20      8.45 o
 -10  -8   3       47.46       29.48      8.24 o
  -9  -8   3       20.86       21.64      6.40 o
  -8  -8   3      142.71      132.92      6.65 o
  -7  -8   3       25.13       20.18      6.61 o
  -6  -8   3       22.22       26.43      5.77 o
  -5  -8   3      334.42      345.32     30.63 o
  -4  -8   3      203.66      207.72     13.09 o
  -3  -8   3       98.56      102.29     12.28 o
  -2  -8   3        6.21        7.28      7.59 o
  -1  -8   3        6.55        6.88      8.73 o
   0  -8   3     1582.64     1466.76    186.10 o
   1  -8   3     1038.95      930.50    112.62 o
   2  -8   3      916.08      765.04     69.27 o
   3  -8   3       28.80       38.82     12.14 o
   4  -8   3        3.54       11.53     10.24 o
   5  -8   3      237.13      234.48     14.47 o
   6  -8   3        0.82       -3.42     23.98 o
   7  -8   3       85.70      104.06      9.94 o
   8  -8   3       50.33       38.82      9.41 o
   9  -8   3       60.43       70.67     12.33 o
  10  -8   3        3.59       16.44      8.54 o
  11  -8   3        0.05       -8.26     10.13 o
  12  -8   3        7.50       17.77     12.86 o
 -13  -7   3       26.56       18.93     11.03 o
 -12  -7   3        3.08        5.27      9.55 o
 -11  -7   3        1.39        2.98      9.53 o
 -10  -7   3      122.47       99.24      9.73 o
  -9  -7   3      151.52      136.56      7.70 o
  -8  -7   3        0.23        9.43      6.19 o
  -7  -7   3       12.48       16.40      6.98 o
  -6  -7   3      380.44      379.81     14.67 o
  -5  -7   3        1.90        4.91      5.50 o
  -4  -7   3      384.52      407.58     22.92 o
  -3  -7   3      212.43      176.51     10.47 o
  -2  -7   3       30.66       39.16      6.42 o
  -1  -7   3      337.00      296.27     33.01 o
   0  -7   3      786.28      789.97     90.40 o
   1  -7   3       60.22       47.32     11.45 o
   2  -7   3      387.08      389.65     47.89 o
   3  -7   3      172.36      188.18     29.03 o
   4  -7   3       67.51       66.12     10.63 o
   5  -7   3      517.72      473.60     29.14 o
   6  -7   3       66.17       60.58     10.11 o
   7  -7   3       23.29       30.36     11.91 o
   8  -7   3       52.60       52.31     11.83 o
   9  -7   3       15.19       13.96      7.75 o
  10  -7   3       58.59       71.96     11.73 o
  11  -7   3        0.01        4.05     11.86 o
  12  -7   3        0.18        0.57     12.57 o
 -14  -6   3       14.91       13.00      9.39 o
 -13  -6   3        8.28        5.53      8.36 o
 -12  -6   3       11.14       10.38      8.61 o
 -11  -6   3       96.02       97.67     11.14 o
 -10  -6   3        4.26        7.43      7.65 o
  -9  -6   3       48.31       43.33      6.56 o
  -8  -6   3        5.09        6.97      6.36 o
  -7  -6   3        9.94       10.94      6.05 o
  -6  -6   3        1.49       -0.16      5.18 o
  -5  -6   3       64.36       77.34      6.42 o
  -4  -6   3     1043.65     1100.28     55.76 o
  -3  -6   3     3057.04     3031.40    186.69 o
  -2  -6   3        0.61        7.56      6.71 o
  -1  -6   3       79.65       88.24     12.52 o
   0  -6   3        9.59        9.58      9.49 o
   1  -6   3      821.27      708.21     87.33 o
   2  -6   3      391.58      340.93     22.89 o
   3  -6   3      141.58      130.05      9.12 o
   4  -6   3      429.48      351.71     36.79 o
   5  -6   3       10.00       25.85     11.79 o
   6  -6   3      476.52      439.54     13.43 o
   7  -6   3      253.82      240.71     12.79 o
   8  -6   3        1.48       -4.98     12.08 o
   9  -6   3        0.04       16.14     11.18 o
  10  -6   3        9.13       25.95      9.44 o
  11  -6   3        3.04        8.15      9.79 o
  12  -6   3        3.29        6.44     10.02 o
  13  -6   3        5.63       17.52     13.18 o
 -14  -5   3        6.29       13.11     10.98 o
 -13  -5   3       13.84       11.54     10.33 o
 -12  -5   3       10.83       12.34      7.69 o
 -11  -5   3      122.17      111.00      9.50 o
 -10  -5   3      155.20      147.11      9.08 o
  -9  -5   3       14.16       11.34      8.35 o
  -8  -5   3       10.39        8.57      6.86 o
  -7  -5   3      297.08      303.43      9.87 o
  -6  -5   3      134.17      128.63      7.53 o
  -5  -5   3       84.61       75.39      5.59 o
  -4  -5   3      370.67      364.60     16.43 o
  -3  -5   3       32.91       27.83      6.53 o
  -2  -5   3       18.30       30.84      6.45 o
  -1  -5   3      582.50      616.20     58.16 o
   0  -5   3      225.63      227.94     18.96 o
   1  -5   3      630.28      496.71     51.83 o
   2  -5   3       24.81       24.65     12.60 o
   3  -5   3       29.23       24.07      9.23 o
   4  -5   3        0.02        5.16     12.07 o
   5  -5   3      480.88      416.11     33.80 o
   6  -5   3        4.58       13.69     11.57 o
   7  -5   3      115.76      112.48     12.88 o
   8  -5   3      424.26      364.56     29.55 o
   9  -5   3      100.56      101.76     13.26 o
  10  -5   3        3.03        1.40     13.75 o
  11  -5   3       42.03       49.25     11.90 o
  12  -5   3        0.26        7.80     15.40 o
  13  -5   3       11.81        8.33     13.00 o
 -14  -4   3        5.31        1.79     10.79 o
 -13  -4   3       24.06       25.81     10.07 o
 -12  -4   3       30.61       29.85      9.23 o
 -11  -4   3       13.40       17.94      7.47 o
 -10  -4   3       38.68       46.67      8.69 o
  -9  -4   3       43.13       42.21      7.21 o
  -8  -4   3        4.68       14.21      8.01 o
  -7  -4   3      813.13      836.14      9.89 o
  -6  -4   3      147.42      150.73      5.58 o
  -5  -4   3     1095.85     1229.04     41.19 o
  -4  -4   3       46.05       46.48      6.43 o
  -3  -4   3     5356.75     5469.27    274.29 o
  -2  -4   3      399.83      410.47     17.96 o
  -1  -4   3       72.40       61.57      8.34 o
   0  -4   3     1644.89     1307.35     88.77 o
   1  -4   3        0.04       -0.10     11.84 o
   2  -4   3      883.63      655.07     69.29 o
   3  -4   3     1616.73     1320.35     99.36 o
   4  -4   3        3.25       10.02     10.42 o
   5  -4   3      232.28      210.09     25.58 o
   6  -4   3       93.24       75.02     10.15 o
   7  -4   3        0.05       17.08     11.86 o
   8  -4   3      185.00      168.17     19.57 o
   9  -4   3      204.29      207.53     28.69 o
  10  -4   3       46.33       56.12     11.74 o
  11  -4   3        1.52       14.45     11.51 o
  12  -4   3        3.57        2.45     12.06 o
  13  -4   3        0.00        5.62     12.69 o
 -14  -3   3        8.50        9.70     10.58 o
 -13  -3   3        5.96       11.87      9.41 o
 -12  -3   3        1.14        6.34      8.79 o
 -11  -3   3        0.10        5.20      7.56 o
 -10  -3   3      129.14      137.60      9.05 o
  -9  -3   3       89.21       89.47      7.18 o
  -8  -3   3      118.95      126.23      8.79 o
  -7  -3   3      213.62      231.18      8.97 o
  -6  -3   3       79.73       80.53      5.90 o
  -5  -3   3      655.66      672.78     13.17 o
  -4  -3   3       34.19       27.73      7.16 o
  -3  -3   3      215.99      224.17      8.32 o
  -2  -3   3       96.28      106.28      7.57 o
  -1  -3   3     1380.46     1409.93     70.44 o
   0  -3   3      831.47      829.42     21.66 o
   1  -3   3    14234.95    11993.69    856.94 o
   2  -3   3     1731.38     1271.15    117.16 o
   3  -3   3     1645.50     1195.91    113.12 o
   4  -3   3      247.13      199.78     19.83 o
   5  -3   3       87.17       65.22     12.40 o
   6  -3   3       82.72       60.59     10.27 o
   7  -3   3       17.42       18.04     11.76 o
   8  -3   3      109.63      111.07     12.08 o
   9  -3   3       10.21       14.19     11.72 o
  10  -3   3       38.55       47.99     11.56 o
  11  -3   3       12.31       13.77     11.46 o
  12  -3   3       32.41       37.98     13.95 o
  13  -3   3        6.92       12.86     12.82 o
 -15  -2   3        2.88        3.24     11.31 o
 -14  -2   3       32.20       29.77     10.11 o
 -13  -2   3       47.39       50.90      9.44 o
 -12  -2   3       27.95       20.59      9.13 o
 -11  -2   3      130.66      129.06      9.15 o
 -10  -2   3       21.44       22.31      7.47 o
  -9  -2   3       79.45       88.66      7.41 o
  -8  -2   3        0.01        3.12      8.23 o
  -7  -2   3      563.90      578.04     12.81 o
  -6  -2   3      227.06      244.44      7.74 o
  -5  -2   3      758.53      769.09      8.89 o
  -4  -2   3      607.16      690.46      9.01 o
  -3  -2   3    13537.08    15235.53     72.12 o
  -2  -2   3    12281.55    13736.41    172.31 o
  -1  -2   3     1229.94     1272.83     41.02 o
   0  -2   3     2562.91     2360.35     50.68 o
   1  -2   3    20387.33    18317.56    978.11 o
   2  -2   3     6188.32     4850.10    428.95 o
   3  -2   3     1971.07     1482.13    135.59 o
   5  -2   3     1500.37     1357.61     18.03 o
   6  -2   3        0.60        0.89     11.54 o
   7  -2   3        3.52       12.13     11.65 o
   8  -2   3      126.00      129.71     29.78 o
   9  -2   3        4.70        2.06     11.67 o
  10  -2   3       71.08       82.73     11.73 o
  11  -2   3       10.05        9.94     12.27 o
  12  -2   3       49.57       46.30     13.40 o
  13  -2   3       15.72       28.59     11.25 o
 -15  -1   3       12.37       10.56     10.48 o
 -14  -1   3       24.12       24.28      8.72 o
 -13  -1   3       58.02       66.47      9.44 o
 -12  -1   3       48.76       46.45      9.15 o
 -11  -1   3       42.54       43.05      9.11 o
 -10  -1   3      145.80      148.13     19.51 o
  -9  -1   3      271.89      280.08      8.55 o
  -8  -1   3      634.80      661.34     24.45 o
  -7  -1   3       86.22      110.17      7.97 o
  -6  -1   3      147.09      170.22      8.63 o
  -5  -1   3        8.07       14.63      7.97 o
  -4  -1   3      281.59      280.82      7.68 o
  -3  -1   3       42.35       44.62      7.33 o
  -2  -1   3    15346.43    17418.76    136.57 o
  -1  -1   3     1824.57     1980.74     33.57 o
   0  -1   3      226.43      235.73     13.04 o
   1  -1   3    24810.76    24362.46    723.87 o
   2  -1   3      103.39       77.00     16.55 o
   3  -1   3       16.56       21.14     16.29 o
   4  -1   3       41.62       23.26     11.94 o
   5  -1   3       14.85       13.32     11.86 o
   6  -1   3        2.51        9.90     13.04 o
   7  -1   3       14.21       14.80     12.91 o
   8  -1   3      371.53      335.31     64.41 o
   9  -1   3       49.54       38.90     12.46 o
  10  -1   3        5.96        6.97     13.49 o
  11  -1   3       64.13       55.02      8.57 o
  12  -1   3        0.17        9.19     10.55 o
  13  -1   3        0.94       -0.43     11.07 o
 -15   0   3       18.08       21.49     10.71 o
 -14   0   3       34.23       37.37      9.65 o
 -13   0   3        7.37       10.31      8.00 o
 -12   0   3        0.91        0.64      9.05 o
 -11   0   3       19.93       14.03      7.68 o
 -10   0   3      330.21      325.92     34.64 o
  -9   0   3       87.52       80.15      8.62 o
  -8   0   3      386.21      407.69     25.58 o
  -7   0   3      632.24      663.33     27.13 o
  -6   0   3     1605.23     1726.65     39.47 o
  -5   0   3      203.97      193.43      8.15 o
  -4   0   3       60.91       62.29      7.31 o
  -3   0   3     1485.95     1555.66     17.71 o
  -1   0   3     5552.18     6067.33     86.04 o
   0   0   3     2494.34     2793.89     31.66 o
   1   0   3     1655.52     1666.63     87.09 o
   2   0   3     2565.60     2249.76    317.53 o
   3   0   3        6.28       13.13     17.59 o
   4   0   3       54.04       41.36     14.79 o
   5   0   3     1657.57     1453.68    190.66 o
   6   0   3      154.36      179.09     33.79 o
   7   0   3      325.06      314.38     56.82 o
   8   0   3      190.27      171.15     23.90 o
   9   0   3       80.87       73.79     12.54 o
  10   0   3        5.84       10.31      8.58 o
  11   0   3        5.50        5.76      9.83 o
  12   0   3        7.51        9.21      8.67 o
  13   0   3        6.71        5.30      9.34 o
 -15   1   3        4.84        8.35     10.38 o
 -14   1   3       30.67       37.66     10.02 o
 -13   1   3        3.57        3.38      9.27 o
 -12   1   3        0.04        7.62      7.90 o
 -11   1   3      123.95      130.43     15.70 o
 -10   1   3        5.66       14.03      7.24 o
  -9   1   3       15.10       17.98      8.41 o
  -8   1   3        0.28        9.34      7.24 o
  -7   1   3       95.76       87.32      9.05 o
  -6   1   3      882.84      887.82     44.48 o
  -5   1   3      126.72      112.20     11.50 o
  -4   1   3      392.98      401.19     14.62 o
  -3   1   3     8479.93     8817.95    296.88 o
  -2   1   3        8.27       12.53     12.12 o
  -1   1   3     5379.95     5624.03     38.19 o
   0   1   3     5429.17     5698.82     83.66 o
   1   1   3      481.29      522.34     20.77 o
   4   1   3      384.00      403.11     30.37 o
   5   1   3      479.54      442.52     52.96 o
   6   1   3      519.69      478.31     83.80 o
   7   1   3      242.89      262.72     26.30 o
   8   1   3      190.94      206.14     18.28 o
   9   1   3      368.96      407.87     36.61 o
  10   1   3       14.47       19.91      8.13 o
  11   1   3        0.25        5.52     10.97 o
  12   1   3        4.27       17.18     12.25 o
  13   1   3       10.44       12.34     16.49 o
 -15   2   3       10.98       14.18      9.06 o
 -14   2   3        0.26        7.65      9.86 o
 -13   2   3        1.09        8.63      8.04 o
 -12   2   3      131.48      139.58     13.91 o
 -11   2   3       93.44      125.62     18.42 o
 -10   2   3      282.06      259.51     38.04 o
  -9   2   3       44.81       41.33      8.67 o
  -8   2   3        7.15        4.30      7.31 o
  -7   2   3      365.39      363.86     39.59 o
  -6   2   3      421.38      391.65     29.77 o
  -5   2   3      279.90      278.61     19.74 o
  -4   2   3      104.16       90.50     10.19 o
  -3   2   3     6717.77     6027.37    356.07 o
  -2   2   3      624.97      619.51     31.73 o
  -1   2   3    37840.75    37045.75   2075.62 o
   0   2   3     3128.33     3181.23    175.87 o
   1   2   3      288.25      297.13     16.11 o
   2   2   3     1215.40     1150.81    108.97 o
   3   2   3       11.45       13.95     10.12 o
   4   2   3     1051.68     1126.88     18.25 o
   5   2   3       77.88       89.11     13.60 o
   7   2   3      292.65      338.67     12.26 o
   8   2   3       93.98       86.77      9.56 o
   9   2   3      310.94      308.41     30.30 o
  10   2   3       61.97       48.18     14.84 o
  11   2   3        6.65        6.46     10.34 o
  12   2   3        0.00       11.68     16.00 o
  13   2   3        7.06        4.68     11.94 o
 -15   3   3        2.08        7.23     10.68 o
 -14   3   3        0.43        1.24      9.77 o
 -13   3   3       20.77       23.40      8.71 o
 -12   3   3      146.73      165.53     24.94 o
 -11   3   3        0.35        5.48      9.15 o
 -10   3   3       13.89       24.86     10.87 o
  -9   3   3        2.13        5.74     10.82 o
  -8   3   3      648.63      660.88    106.37 o
  -7   3   3       19.30       21.25      8.80 o
  -6   3   3       93.51       90.07     13.37 o
  -5   3   3      362.59      302.87     38.09 o
  -4   3   3     2607.33     2258.67    255.10 o
  -3   3   3      335.76      285.24     45.60 o
  -2   3   3     6615.73     5521.96    591.43 o
  -1   3   3    41016.31    37397.46   4187.68 o
   0   3   3      590.41      607.57     71.50 o
   1   3   3     2288.22     2151.57    234.57 o
   2   3   3      266.66      234.45     23.53 o
   3   3   3      264.21      240.57     12.69 o
   4   3   3      164.42      167.70     14.80 o
   5   3   3       11.16        9.45      8.96 o
   6   3   3       23.22       41.58     13.68 o
   7   3   3       48.53       33.83     10.07 o
   8   3   3        0.13       14.13     14.22 o
   9   3   3       22.25       19.97     14.62 o
  10   3   3        1.34       -1.87      9.98 o
  11   3   3        0.02        6.68     10.78 o
  12   3   3        1.61        4.86     16.27 o
  13   3   3        3.72       13.19     17.38 o
 -14   4   3        0.32        7.33      8.86 o
 -13   4   3        0.01        6.53     11.50 o
 -12   4   3       37.33       60.55     26.00 o
 -11   4   3       46.79       52.47     20.10 o
 -10   4   3      160.26      164.10     39.88 o
  -9   4   3       48.73       42.76     11.17 o
  -8   4   3       37.06       38.24     12.92 o
  -7   4   3      846.05      813.81    135.25 o
  -6   4   3     1270.76     1154.64    185.51 o
  -5   4   3       32.97       31.81     11.05 o
  -4   4   3      305.57      288.14     38.37 o
  -3   4   3     1505.28     1245.32    136.63 o
  -2   4   3     1293.70     1078.69    132.94 o
  -1   4   3      434.19      381.96     53.51 o
   0   4   3      541.08      591.39     76.00 o
   1   4   3      629.26      610.33     78.28 o
   2   4   3      373.66      394.06     40.75 o
   3   4   3       28.98       23.56      6.84 o
   4   4   3       65.37       66.50     10.81 o
   5   4   3       17.17       22.95     12.21 o
   6   4   3      163.59      167.63     10.74 o
   7   4   3      457.73      472.98     15.93 o
   8   4   3       99.47       96.64     10.70 o
   9   4   3        2.11        8.16     14.35 o
  10   4   3       19.03        1.52     14.93 o
  11   4   3        0.14       -1.83     15.29 o
  12   4   3        0.03        5.17     16.44 o
  13   4   3        3.34        6.51     17.51 o
 -14   5   3        2.66        7.30     10.17 o
 -13   5   3        6.00       11.60     11.97 o
 -12   5   3      116.48      130.86     24.54 o
 -11   5   3        5.77       17.19     11.57 o
 -10   5   3       17.42       13.92      8.23 o
  -9   5   3      249.73      233.28     51.77 o
  -8   5   3        8.66        8.87     12.90 o
  -7   5   3       28.73       35.88      9.31 o
  -6   5   3        0.04        9.87      7.54 o
  -5   5   3        4.29       17.39      7.54 o
  -4   5   3      530.17      377.80     44.33 o
  -3   5   3     1507.29     1211.89    135.30 o
  -2   5   3      720.77      530.60     48.45 o
  -1   5   3       45.78       32.45      9.25 o
   0   5   3      301.25      277.97     52.61 o
   1   5   3       22.06       25.69      7.32 o
   2   5   3     1748.65     1789.24    222.48 o
   3   5   3       59.06       72.01      8.29 o
   4   5   3       88.73       86.42      7.41 o
   5   5   3      225.66      235.16     22.66 o
   6   5   3       79.52       75.05     13.10 o
   7   5   3       53.10       34.54     13.95 o
   8   5   3      116.22      139.70     15.02 o
   9   5   3      131.56      117.77     15.07 o
  10   5   3       21.67       24.91     15.15 o
  11   5   3        0.30       16.31     15.51 o
  12   5   3        7.39       27.41     16.89 o
 -14   6   3       14.09       14.66     13.02 o
 -13   6   3        0.93       -5.69     10.16 o
 -12   6   3       20.68       15.81     11.96 o
 -11   6   3       19.51       25.39     11.25 o
 -10   6   3      356.57      407.00     56.35 o
  -9   6   3       58.21       58.66      9.80 o
  -8   6   3        8.40        1.53      9.50 o
  -7   6   3       63.66       66.69     11.79 o
  -6   6   3       27.19       16.62      9.63 o
  -5   6   3      427.20      389.93     53.48 o
  -4   6   3       41.68       38.31      7.89 o
  -3   6   3     1117.38      919.53     77.70 o
  -2   6   3       12.96        5.31      9.63 o
  -1   6   3     3641.14     3138.11    506.91 o
   0   6   3      361.80      299.64     53.18 o
   1   6   3      165.52      172.91     16.56 o
   2   6   3        2.58        6.08      7.33 o
   3   6   3       21.41       19.51      5.91 o
   4   6   3       81.28       76.08      7.77 o
   5   6   3      117.69      118.03      9.27 o
   6   6   3       46.21       53.22      8.65 o
   7   6   3       12.56       14.66     10.16 o
   8   6   3       26.68       14.97      9.89 o
   9   6   3      109.48       91.46     14.89 o
  10   6   3       22.38       34.18     10.78 o
  11   6   3        5.30      -12.52     11.23 o
  12   6   3        2.97        7.75     17.16 o
 -14   7   3        2.49       -2.04      9.15 o
 -13   7   3        6.06        9.78      9.98 o
 -12   7   3       21.60       25.67     11.48 o
 -11   7   3       18.19       28.53     11.61 o
 -10   7   3        8.71       -2.48     10.76 o
  -9   7   3       42.49       39.60     11.69 o
  -8   7   3       13.46       18.28      8.15 o
  -7   7   3      259.67      266.94     46.02 o
  -6   7   3        0.48        2.17      9.37 o
  -5   7   3      329.36      284.41     10.68 o
  -4   7   3      304.47      236.51     33.27 o
  -3   7   3     1084.61      819.41     52.13 o
  -2   7   3       90.53       77.30     17.88 o
  -1   7   3      199.88      124.27     17.61 o
   0   7   3      230.81      189.66     30.50 o
   1   7   3       62.17       60.69      9.64 o
   2   7   3      564.32      526.51     58.54 o
   3   7   3      188.24      186.24     20.27 o
   4   7   3       37.26       31.94      6.62 o
   5   7   3       22.22       22.72      7.57 o
   6   7   3       27.87       22.32      8.10 o
   7   7   3       56.65       50.42     10.90 o
   8   7   3       18.02       30.88     10.21 o
   9   7   3        0.63       -6.33     10.70 o
  10   7   3        0.23       10.70     15.15 o
  11   7   3        3.09       10.29     16.49 o
  12   7   3       10.10       16.44     17.47 o
 -13   8   3        0.83        6.35     18.98 o
 -12   8   3       10.18        5.90      9.42 o
 -11   8   3       11.43       14.32     18.67 o
 -10   8   3       14.67        3.53     11.17 o
  -9   8   3       31.08       55.30     21.99 o
  -8   8   3       18.06       18.46     13.15 o
  -7   8   3       20.95       24.21     11.43 o
  -6   8   3      204.22      181.70     11.96 o
  -5   8   3       19.52       38.67      9.51 o
  -4   8   3       10.21        1.59      9.59 o
  -3   8   3      101.78       94.11     12.82 o
  -2   8   3       58.73       65.04     11.48 o
  -1   8   3      295.41      315.93     50.95 o
   0   8   3      209.64      203.51     27.24 o
   1   8   3      533.88      480.75     80.13 o
   2   8   3      527.13      491.06     54.77 o
   3   8   3       45.01       48.37      7.60 o
   4   8   3      128.37      143.59     14.15 o
   5   8   3      212.59      208.68     14.03 o
   6   8   3       62.53       57.15      6.96 o
   7   8   3        0.00        6.37     10.03 o
   8   8   3        9.20        1.00      8.78 o
   9   8   3       11.06       14.97     15.15 o
  10   8   3        0.66      -13.24     10.87 o
  11   8   3        0.01      -12.34     16.13 o
 -13   9   3        2.01       -3.97     12.65 o
 -12   9   3        0.49        4.40     10.85 o
 -11   9   3       16.06       26.76      8.30 o
 -10   9   3        9.04        3.12      9.40 o
  -9   9   3       19.69       28.82     12.01 o
  -8   9   3        2.48       10.55      8.85 o
  -7   9   3       18.11       11.78      9.19 o
  -6   9   3       66.66       43.76      9.44 o
  -5   9   3       51.98       45.08     15.04 o
  -4   9   3        1.48       13.51      9.66 o
  -3   9   3        9.32       17.32      8.27 o
  -2   9   3     1615.50     1542.08    229.75 o
  -1   9   3        4.65        7.33      7.90 o
   0   9   3        0.09        6.67      7.48 o
   1   9   3      203.08      198.44     27.35 o
   2   9   3       17.27       27.39      8.97 o
   3   9   3      165.50      156.20     11.63 o
   4   9   3      873.26      851.05     72.11 o
   5   9   3       69.31       53.53      7.77 o
   6   9   3        8.57        7.96      7.67 o
   7   9   3        2.50        5.25      8.02 o
   8   9   3        0.03       -5.72     10.76 o
   9   9   3        5.20        5.79     15.91 o
  10   9   3        3.19        2.01     16.58 o
  11   9   3       17.54       20.77     17.25 o
 -12  10   3        0.82       -1.65      9.10 o
 -11  10   3        3.41       12.10      8.46 o
 -10  10   3        5.49       15.04      8.32 o
  -9  10   3       16.23       19.03      9.58 o
  -8  10   3       21.86       29.09      9.57 o
  -7  10   3      171.82      144.91     24.61 o
  -6  10   3       17.62       28.68      7.79 o
  -5  10   3      105.70       98.10     28.91 o
  -4  10   3        4.57        9.45      9.46 o
  -3  10   3        6.27       19.45     12.54 o
  -2  10   3      707.76      618.56     98.79 o
  -1  10   3      356.18      337.10     52.30 o
   0  10   3       47.06       43.94      8.18 o
   1  10   3       16.87       10.35      6.87 o
   2  10   3      231.36      251.75     26.42 o
   3  10   3       57.95       54.78      7.80 o
   4  10   3       29.72       31.33      7.85 o
   5  10   3       39.01       31.82      7.54 o
   6  10   3       43.96       42.17      8.31 o
   7  10   3       36.54       40.53      7.21 o
   8  10   3       23.42       19.89      9.32 o
   9  10   3        0.09       -7.09     16.53 o
  10  10   3       28.25       34.32     16.85 o
 -11  11   3        5.96       17.49     10.01 o
 -10  11   3        0.96        2.66      9.99 o
  -9  11   3      108.80      150.84     32.72 o
  -8  11   3        0.06       19.95     11.35 o
  -7  11   3        1.91        0.99      9.03 o
  -6  11   3        0.13        4.14      9.37 o
  -5  11   3       14.85       -5.45     17.94 o
  -4  11   3       13.12       10.19      8.94 o
  -3  11   3       19.30       16.32      7.96 o
  -2  11   3       13.76       22.87      8.03 o
  -1  11   3      148.49      126.78     21.90 o
   0  11   3       14.10       17.90     10.27 o
   1  11   3       18.20       16.94      9.42 o
   2  11   3       59.62       80.99      7.97 o
   3  11   3        2.25       14.01      8.93 o
   4  11   3      109.89      109.00      6.81 o
   5  11   3       13.77       17.26      7.97 o
   6  11   3       12.68       15.41      8.25 o
   7  11   3       21.13       21.13      8.81 o
   8  11   3        0.60       11.75     10.82 o
   9  11   3       11.73       14.20     13.68 o
 -10  12   3       17.99       32.54     12.21 o
  -9  12   3       11.11       20.52      9.27 o
  -8  12   3        0.00        3.55      9.80 o
  -7  12   3       16.97       12.43      9.35 o
  -6  12   3       39.51       25.19      9.27 o
  -5  12   3        0.04       -3.06     10.87 o
  -4  12   3       47.70       47.60     12.91 o
  -3  12   3       18.81       26.33      8.79 o
  -2  12   3       28.36       23.98      7.00 o
  -1  12   3        2.37        2.19      8.83 o
   0  12   3        6.50       -1.21      9.08 o
   1  12   3       75.80       74.66      7.77 o
   2  12   3       16.76       15.63      8.99 o
   3  12   3       52.84       51.38      7.89 o
   4  12   3        8.60       13.30      8.05 o
   5  12   3       12.20        7.81      7.12 o
   6  12   3        2.55       11.65      8.31 o
   7  12   3        1.76        8.80      7.64 o
   8  12   3       30.49       26.07      8.21 o
  -9  13   3        0.20       12.46     10.46 o
  -8  13   3        0.04        9.25      9.71 o
  -7  13   3       10.36        5.28     11.19 o
  -6  13   3        1.14       10.56     19.05 o
  -5  13   3        6.69        9.18      8.37 o
  -4  13   3        3.83       11.15      7.08 o
  -3  13   3        0.57        4.33      9.20 o
  -2  13   3       34.31       32.30      9.15 o
  -1  13   3       14.84        9.57      9.11 o
   0  13   3        1.83        0.91      9.38 o
   1  13   3        7.68       14.94      7.91 o
   2  13   3       32.67       30.68      8.17 o
   3  13   3        1.10        1.14      8.17 o
   4  13   3       39.50       47.82      9.84 o
   5  13   3       38.21       31.34      9.83 o
   6  13   3        7.52       12.38      7.69 o
   7  13   3       13.82       16.92      8.18 o
  -8  14   3        4.41       14.36     12.48 o
  -7  14   3        0.05        3.26      9.86 o
  -6  14   3        5.73       27.99     12.20 o
  -5  14   3        5.69       10.32      9.69 o
  -4  14   3        9.53       14.02      8.37 o
  -3  14   3        3.51        5.99      7.63 o
  -2  14   3       12.85        6.53     13.10 o
  -1  14   3        0.04        1.63      8.14 o
   0  14   3        0.11        8.21      8.12 o
   1  14   3        0.42       -4.13      7.44 o
   2  14   3       12.30       13.92      9.79 o
   3  14   3        3.09        6.10      9.77 o
   4  14   3       13.50       17.37      9.94 o
   5  14   3        5.03        8.75     10.35 o
   6  14   3        0.01        0.60     11.29 o
  -6  15   3       11.64       21.77      8.75 o
  -5  15   3       18.30       25.19      7.79 o
  -4  15   3        0.04        1.54      9.99 o
  -3  15   3       69.62       67.75      8.78 o
  -2  15   3        0.73       -2.02      8.48 o
  -1  15   3        0.68       -4.14      9.71 o
   0  15   3        9.67        6.54      8.65 o
   1  15   3       62.92       61.78      8.98 o
   2  15   3       10.29        8.80      9.92 o
   3  15   3        0.09       -6.07     10.21 o
   4  15   3       17.72       11.96      8.44 o
  -4  16   3        0.81        5.16     10.50 o
  -3  16   3        1.64        5.99      8.25 o
  -2  16   3        6.69        8.20      8.99 o
  -1  16   3        6.58        2.38      9.13 o
   0  16   3        5.33       -4.46      9.31 o
   1  16   3       23.70       30.02      9.40 o
  -3 -16   4        9.12       16.80     10.48 o
  -2 -16   4       42.12       55.11      8.02 o
  -1 -16   4        3.77        8.63      7.98 o
   0 -16   4        4.79        3.13     10.37 o
   1 -16   4        1.81        6.50      8.09 o
   2 -16   4        6.77       13.16      8.02 o
   3 -16   4        7.42        4.76      8.12 o
  -6 -15   4        0.06        0.60     13.08 o
  -5 -15   4        0.02        7.24      7.96 o
  -4 -15   4        8.76       11.88      9.99 o
  -3 -15   4       27.96       22.91      8.64 o
  -2 -15   4       16.39       24.44      7.73 o
  -1 -15   4       16.80       18.92      7.66 o
   0 -15   4       37.88       38.76      7.61 o
   1 -15   4        7.89       14.73      7.72 o
   2 -15   4        2.96        8.40      7.42 o
   3 -15   4        2.56        7.22      6.96 o
   4 -15   4       24.23       32.82     10.10 o
   5 -15   4        0.41        4.56     13.88 o
  -8 -14   4       19.27       20.14     12.17 o
  -7 -14   4        0.37       -2.84     10.29 o
  -6 -14   4       38.33       40.69     21.66 o
  -5 -14   4       28.82       22.94     10.10 o
  -4 -14   4       22.45       22.10      9.73 o
  -3 -14   4       66.03       83.90     16.40 o
  -2 -14   4        9.55       14.46      7.41 o
  -1 -14   4        8.27       12.46      7.22 o
   0 -14   4        8.48       20.88      8.12 o
   1 -14   4       10.15       17.04      9.62 o
   2 -14   4        5.84        7.64      9.25 o
   3 -14   4       61.47       82.28      8.47 o
   4 -14   4        1.83       -1.71     20.25 o
   5 -14   4       21.54       34.66     12.46 o
   6 -14   4       83.19       78.15     17.74 o
   7 -14   4        9.41       19.15     13.14 o
  -9 -13   4        5.57       13.55      8.04 o
  -8 -13   4        8.02       15.07      6.98 o
  -7 -13   4        6.33        7.84      8.38 o
  -6 -13   4       29.49       36.92     11.90 o
  -5 -13   4        9.83       30.06      8.30 o
  -4 -13   4      121.58      138.05     18.81 o
  -3 -13   4       16.16       26.71      8.05 o
  -2 -13   4      158.29      190.05     28.76 o
  -1 -13   4       17.91       28.85     10.97 o
   0 -13   4        1.85       12.76      7.84 o
   1 -13   4       13.70       20.05      7.15 o
   2 -13   4       10.76       15.54      8.40 o
   3 -13   4      275.74      288.43     27.58 o
   4 -13   4       50.49       62.06     11.87 o
   5 -13   4      112.64      111.09     18.54 o
   6 -13   4        1.17       26.58     12.21 o
   7 -13   4        3.89       13.10     10.27 o
   8 -13   4        0.59        8.32     10.25 o
 -10 -12   4        0.58        0.78      7.96 o
  -9 -12   4        7.30        7.59      7.58 o
  -8 -12   4       50.55       64.27      7.94 o
  -7 -12   4        5.37        3.11      7.05 o
  -6 -12   4       26.82       22.34      9.14 o
  -5 -12   4       22.84       26.80      8.52 o
  -4 -12   4      353.71      361.22     46.64 o
  -3 -12   4       76.92       70.87      9.21 o
  -2 -12   4       30.74       33.26      7.55 o
  -1 -12   4      127.14      157.83     17.04 o
   0 -12   4       39.70       48.02      8.86 o
   1 -12   4        1.70        5.37     12.04 o
   2 -12   4      109.67      102.59     27.81 o
   3 -12   4       78.21       77.31     18.52 o
   4 -12   4       34.39       39.31     13.97 o
   5 -12   4       54.48       57.44     10.47 o
   6 -12   4       13.46        5.54     10.00 o
   7 -12   4        2.29       -4.15      9.74 o
   8 -12   4       27.64       29.33     10.58 o
   9 -12   4        7.35       14.36     10.24 o
 -11 -11   4        0.79        7.50      8.96 o
 -10 -11   4        0.03        4.89      7.67 o
  -9 -11   4        0.06        3.79      7.28 o
  -8 -11   4        0.02       -0.54      7.00 o
  -7 -11   4       75.21       77.48      7.88 o
  -6 -11   4        5.28        7.63      6.04 o
  -5 -11   4       20.36       15.08     10.58 o
  -4 -11   4       56.60       55.65     13.39 o
  -3 -11   4       22.58       38.59      8.81 o
  -2 -11   4      173.82      171.65     17.48 o
  -1 -11   4      129.66      141.27      9.54 o
   0 -11   4      135.75      168.22     16.83 o
   1 -11   4        5.98        9.70      6.26 o
   2 -11   4      124.47       94.97     18.59 o
   3 -11   4       23.71       28.41     11.35 o
   4 -11   4       44.06       56.13     12.41 o
   5 -11   4       17.33       31.01     10.05 o
   6 -11   4       11.09       16.54     11.86 o
   7 -11   4        1.98       10.44      9.81 o
   8 -11   4        9.05       11.87      9.78 o
   9 -11   4       12.50       13.19     10.16 o
  10 -11   4        0.60        3.51     12.68 o
 -12 -10   4        2.49        1.38     13.68 o
 -11 -10   4        1.21        6.01      7.60 o
 -10 -10   4        1.44       12.61      8.09 o
  -9 -10   4        2.56       11.14      6.26 o
  -8 -10   4        0.02        6.08      7.59 o
  -7 -10   4       12.17       13.49      5.99 o
  -6 -10   4      110.48      118.48     12.13 o
  -5 -10   4        7.11       13.85      6.46 o
  -4 -10   4       55.77       60.99      7.03 o
  -3 -10   4      268.43      278.47     38.33 o
  -2 -10   4      342.10      349.42     37.85 o
  -1 -10   4      125.74      145.29     21.94 o
   0 -10   4       62.91       75.33      9.97 o
   1 -10   4       96.64       93.01     21.22 o
   2 -10   4        5.83        9.13     14.46 o
   3 -10   4       95.54       93.29      9.93 o
   4 -10   4        6.57       19.20     14.53 o
   5 -10   4       47.98       45.67      8.57 o
   6 -10   4       16.27       -5.73      8.49 o
   7 -10   4        0.02       14.63      9.31 o
   8 -10   4        0.46        2.27     16.96 o
   9 -10   4        2.58       -4.02     17.05 o
  10 -10   4        8.94        2.18      8.97 o
  11 -10   4        0.50       -3.92     18.36 o
 -12  -9   4        0.04       10.74     10.23 o
 -11  -9   4        5.69        4.90      7.28 o
 -10  -9   4        0.14        3.64      7.92 o
  -9  -9   4       35.28       35.97      6.79 o
  -8  -9   4       87.65       85.05      7.48 o
  -7  -9   4       93.47       89.10      6.19 o
  -6  -9   4      158.09      158.09      6.95 o
  -5  -9   4      866.22      902.33     92.39 o
  -4  -9   4      434.74      403.27     40.53 o
  -3  -9   4      177.94      179.72     19.96 o
  -2  -9   4       55.28       60.22      8.84 o
  -1  -9   4        1.42       12.56      7.60 o
   0  -9   4        0.76       -3.19      6.62 o
   1  -9   4        5.41       -8.50     16.20 o
   2  -9   4       53.58       56.69     11.72 o
   3  -9   4      122.98      130.47     19.50 o
   4  -9   4      124.94      139.53     31.27 o
   5  -9   4       51.08       75.69     12.27 o
   6  -9   4       12.24       18.20     11.70 o
   7  -9   4        3.98       -1.27     11.13 o
   8  -9   4        0.66        3.24      8.50 o
   9  -9   4       22.70       31.70     11.84 o
  10  -9   4        6.52       21.47     12.48 o
  11  -9   4        1.92       12.02     10.59 o
 -13  -8   4       13.83       17.07     11.09 o
 -12  -8   4        0.61        9.08      9.55 o
 -11  -8   4        0.68       10.41      9.22 o
 -10  -8   4       18.24       15.21      6.77 o
  -9  -8   4       67.93       58.66      7.65 o
  -8  -8   4       18.82       15.96      6.40 o
  -7  -8   4       32.39       35.48      7.19 o
  -6  -8   4      232.30      212.14     16.77 o
  -5  -8   4      119.91      126.51     15.90 o
  -4  -8   4       95.81       95.26      7.42 o
  -3  -8   4        4.45        7.01      7.33 o
  -2  -8   4       53.53       53.57      7.85 o
  -1  -8   4        5.26       10.43      7.03 o
   0  -8   4        2.17        5.44      7.83 o
   1  -8   4       29.85       24.61     10.03 o
   2  -8   4      200.71      171.75     23.16 o
   3  -8   4       41.22       39.04     10.03 o
   4  -8   4        2.69       19.93      9.25 o
   5  -8   4       52.42       63.45     12.15 o
   6  -8   4        5.31       13.29     11.89 o
   7  -8   4       16.11       12.05      8.16 o
   8  -8   4       11.78       19.20      9.52 o
   9  -8   4       13.25       20.56     10.72 o
  10  -8   4       27.94       37.98     12.95 o
  11  -8   4        1.44        8.07     12.56 o
  12  -8   4        0.37        3.58     10.73 o
 -13  -7   4        1.69       -0.70      9.64 o
 -12  -7   4        7.55       13.93      8.16 o
 -11  -7   4       25.63       15.23      9.28 o
 -10  -7   4       30.64       33.26      6.09 o
  -9  -7   4       30.90       31.28      6.60 o
  -8  -7   4       10.49        6.69      7.02 o
  -7  -7   4        2.46        8.35      6.19 o
  -6  -7   4      217.24      212.86      9.61 o
  -5  -7   4     1327.78     1339.77     79.03 o
  -4  -7   4        8.99       13.83      5.02 o
  -3  -7   4        0.00        3.86      7.02 o
  -2  -7   4      174.75      164.33     15.33 o
  -1  -7   4      457.91      505.46     51.40 o
   0  -7   4      351.75      340.64     39.19 o
   1  -7   4       20.79       20.56     11.52 o
   2  -7   4     1160.26     1108.52    109.28 o
   3  -7   4      279.21      237.14     44.69 o
   4  -7   4        1.19        5.05     10.25 o
   5  -7   4       53.35       64.98     12.56 o
   6  -7   4       39.64       32.49     12.20 o
   7  -7   4       53.87       64.21     11.03 o
   8  -7   4        5.75        3.71     11.55 o
   9  -7   4       21.09       35.13     11.37 o
  10  -7   4       17.42       18.35     13.70 o
  11  -7   4        1.95       32.55     21.37 o
  12  -7   4        6.80       12.58     13.13 o
 -14  -6   4        2.98        5.23     10.41 o
 -13  -6   4        0.24       -0.89      8.60 o
 -12  -6   4       48.72       45.78      9.87 o
 -11  -6   4       31.05       26.71      7.71 o
 -10  -6   4      155.59      148.99      7.82 o
  -9  -6   4       16.01       18.98      6.25 o
  -8  -6   4       66.96       60.04      6.35 o
  -7  -6   4       73.55       84.40      6.23 o
  -6  -6   4      395.55      365.33     12.47 o
  -5  -6   4     1624.98     1649.17     57.82 o
  -4  -6   4       26.84       25.71      6.69 o
  -3  -6   4      413.72      459.01     29.39 o
  -2  -6   4       65.17       66.64     10.99 o
  -1  -6   4       99.34      123.74      9.77 o
   0  -6   4      442.28      343.36     46.86 o
   1  -6   4       95.71       88.61      9.34 o
   2  -6   4      197.80      179.43     10.28 o
   3  -6   4      110.23      140.46     17.79 o
   4  -6   4      107.96       99.73     15.16 o
   5  -6   4      503.43      422.28     51.00 o
   6  -6   4      166.68      166.23     21.29 o
   7  -6   4      223.24      215.66     10.94 o
   8  -6   4      105.25      102.81     10.32 o
   9  -6   4       47.75       43.64      9.72 o
  10  -6   4       19.76       15.14     11.53 o
  11  -6   4       10.33       16.73     12.07 o
  12  -6   4        3.70        7.87     10.33 o
 -14  -5   4        0.15        7.09      8.97 o
 -13  -5   4       27.71       31.92      9.78 o
 -12  -5   4        4.44        5.96      9.14 o
 -11  -5   4        3.55        4.46      7.57 o
 -10  -5   4        0.17        2.90      8.59 o
  -9  -5   4        1.18        2.59      6.25 o
  -8  -5   4       19.78       20.88      5.75 o
  -7  -5   4      319.97      311.99     10.11 o
  -6  -5   4        0.03       -3.36      6.05 o
  -5  -5   4     1267.77     1195.78     30.59 o
  -4  -5   4     4809.21     4674.04    180.82 o
  -3  -5   4      329.43      302.99     16.20 o
  -2  -5   4       48.43       50.79      8.61 o
  -1  -5   4     1566.28     1588.61    104.05 o
   0  -5   4     6041.34     5232.48    356.61 o
   1  -5   4     1330.01     1198.86    119.81 o
   2  -5   4      167.10      153.12     11.64 o
   3  -5   4       84.63       73.86     12.24 o
   4  -5   4      615.89      484.78     56.97 o
   5  -5   4       69.10       75.52      9.99 o
   6  -5   4      224.66      203.99     20.85 o
   7  -5   4        1.57        9.65     11.67 o
   8  -5   4      135.13      123.45     12.31 o
   9  -5   4       60.02       65.49     11.49 o
  10  -5   4        1.03        0.86     11.78 o
  11  -5   4       17.64       18.98     12.12 o
  12  -5   4       10.62        9.94     12.53 o
  13  -5   4       13.65       15.66     13.59 o
 -14  -4   4        0.34        6.44     10.74 o
 -13  -4   4       21.62       17.52      8.11 o
 -12  -4   4       54.58       64.67      9.81 o
 -11  -4   4       36.62       33.60      8.63 o
 -10  -4   4      170.39      167.48     15.40 o
  -9  -4   4       58.65       59.67      8.19 o
  -8  -4   4       23.33       20.65      6.24 o
  -7  -4   4      100.24      102.01      5.96 o
  -6  -4   4      265.06      267.76      7.50 o
  -5  -4   4        0.32        8.29      5.91 o
  -4  -4   4     2124.30     2314.80     59.90 o
  -3  -4   4      652.21      688.10     25.52 o
  -2  -4   4      380.15      359.91     17.85 o
  -1  -4   4      260.96      259.96     23.23 o
   0  -4   4      984.31      864.47     61.44 o
   1  -4   4     4270.42     3648.00    225.98 o
   2  -4   4      494.50      427.97     46.84 o
   3  -4   4      253.53      272.40     28.59 o
   4  -4   4      414.04      343.05     32.80 o
   5  -4   4      346.92      306.94     29.95 o
   6  -4   4        8.75       15.21     11.84 o
   7  -4   4        4.95        3.80     11.79 o
   8  -4   4      108.32      105.50     11.64 o
   9  -4   4      114.95       96.08     12.02 o
  10  -4   4       14.23       18.76     11.71 o
  11  -4   4        4.72        3.68     11.86 o
  12  -4   4       53.32       81.13     23.58 o
  13  -4   4        1.57       -4.06     13.04 o
 -15  -3   4        0.30        5.79     12.26 o
 -14  -3   4        6.43        8.90      9.88 o
 -13  -3   4        0.68        2.08      9.34 o
 -12  -3   4      188.73      177.81     10.40 o
 -11  -3   4       19.99       19.91      8.52 o
 -10  -3   4        1.07        3.71      7.93 o
  -9  -3   4      125.09      128.67      8.53 o
  -8  -3   4       38.05       38.73      8.05 o
  -7  -3   4        6.63        3.16      5.94 o
  -6  -3   4        6.20        6.40      6.57 o
  -5  -3   4      947.18     1009.30     12.37 o
  -4  -3   4     2577.53     2543.73     30.53 o
  -3  -3   4     3847.75     3967.82     80.29 o
  -2  -3   4      284.98      268.57     10.30 o
  -1  -3   4     1901.73     1859.55     87.69 o
   0  -3   4     1035.60      983.22     70.65 o
   1  -3   4     5907.18     4948.73    322.78 o
   2  -3   4      242.65      192.32     26.23 o
   3  -3   4     5739.62     4701.34    532.05 o
   4  -3   4     1449.58     1143.76    116.70 o
   5  -3   4        3.69       12.44      9.53 o
   6  -3   4       52.69       45.13     12.90 o
   7  -3   4       65.49       64.76     12.22 o
   8  -3   4        2.82       22.92     20.95 o
   9  -3   4       44.74       38.21     12.90 o
  10  -3   4        3.93        3.82     11.00 o
  11  -3   4        5.92       11.08     11.78 o
  12  -3   4       13.48       27.03     13.53 o
  13  -3   4        0.89       -1.23     13.80 o
 -15  -2   4       16.64       17.23     10.37 o
 -14  -2   4        7.54       13.26      9.81 o
 -13  -2   4        0.21        1.77      9.22 o
 -12  -2   4       38.67       37.73      7.92 o
 -11  -2   4       25.52       28.02      8.63 o
 -10  -2   4       66.92       65.44      7.34 o
  -9  -2   4      181.76      186.15     11.74 o
  -8  -2   4      318.93      318.93      8.32 o
  -7  -2   4        4.13        6.15      6.56 o
  -6  -2   4     2734.08     2908.13     39.12 o
  -5  -2   4     1213.46     1173.17     15.60 o
  -4  -2   4       28.71       27.37      6.17 o
  -3  -2   4      309.33      364.35      8.30 o
  -2  -2   4     1559.23     1637.62     15.54 o
  -1  -2   4    13966.28    14943.25    812.24 o
   0  -2   4     1125.79     1115.91     33.82 o
   1  -2   4     6773.28     6096.52    384.88 o
   2  -2   4       42.20       40.16     14.27 o
   3  -2   4     3751.20     3065.65    311.05 o
   4  -2   4     3213.58     2705.12    344.24 o
   5  -2   4        0.03       10.27     11.15 o
   6  -2   4        7.83       12.68     12.09 o
   7  -2   4       64.76       40.81     11.81 o
   8  -2   4      416.62      365.21     39.21 o
   9  -2   4       30.33       29.94     12.64 o
  10  -2   4        0.32       -0.86     11.33 o
  11  -2   4        2.80        7.63     11.56 o
  12  -2   4        3.74        8.71     13.30 o
  13  -2   4        6.89       18.03     11.59 o
 -15  -1   4        2.25       10.30     11.31 o
 -14  -1   4        0.04        3.12      8.42 o
 -13  -1   4       72.74       77.74      8.40 o
 -12  -1   4       64.56       74.92      7.93 o
 -11  -1   4        6.05        6.85      6.63 o
 -10  -1   4      217.90      214.81     11.59 o
  -9  -1   4        4.82        9.37      7.04 o
  -8  -1   4      183.24      213.31      9.41 o
  -7  -1   4       13.53       15.90      5.38 o
  -6  -1   4      523.43      532.59     10.24 o
  -5  -1   4     1777.01     1854.44     22.90 o
  -4  -1   4     1761.22     1813.97     12.83 o
  -3  -1   4      866.91      884.26     10.68 o
  -2  -1   4      819.78      795.92     11.90 o
  -1  -1   4      726.60      740.91     12.95 o
   0  -1   4     2636.32     2528.57     59.03 o
   1  -1   4       38.52       51.62     14.49 o
   2  -1   4      426.56      460.41     35.73 o
   3  -1   4      794.09      619.62     78.32 o
   4  -1   4      543.96      460.19     51.13 o
   5  -1   4       11.49       13.95     11.77 o
   6  -1   4      215.46      196.81     13.89 o
   7  -1   4       85.60       74.37     12.71 o
   8  -1   4       12.27       21.51     13.83 o
   9  -1   4      374.28      365.63     57.64 o
  10  -1   4        2.68        8.36     11.77 o
  11  -1   4       13.58       17.40     12.60 o
  12  -1   4        5.03        9.90      8.66 o
  13  -1   4        7.95       19.42     11.38 o
 -15   0   4        3.80        6.18     10.36 o
 -14   0   4        1.09        4.31      8.39 o
 -13   0   4      125.29      133.27     16.78 o
 -12   0   4      428.11      449.50     42.86 o
 -11   0   4        9.71       16.77      7.45 o
 -10   0   4       72.49       80.03      7.42 o
  -9   0   4        3.51        2.89      6.45 o
  -8   0   4        2.16        4.86      8.13 o
  -7   0   4       58.25       45.98      6.86 o
  -6   0   4       10.01       11.54      8.25 o
  -5   0   4      150.87      133.90      8.86 o
  -4   0   4      744.27      793.92     11.57 o
  -3   0   4      879.52      949.66     12.12 o
  -1   0   4     4981.65     5557.97     50.64 o
   0   0   4     3071.41     3330.51     30.43 o
   1   0   4     1282.38     1325.26     65.82 o
   2   0   4     4736.62     3925.14     55.25 o
   3   0   4     2105.50     1829.53    361.48 o
   4   0   4     1612.67     1404.66    205.42 o
   5   0   4      909.85      801.66     20.79 o
   6   0   4      109.06      113.01     16.45 o
   7   0   4       26.17       26.43     13.59 o
   8   0   4      146.36      133.49     16.49 o
   9   0   4       55.54       46.94     13.67 o
  10   0   4        1.67        1.43      8.09 o
  11   0   4       58.42       65.48     10.89 o
  12   0   4       30.63       30.65     11.84 o
  13   0   4        1.92        8.36     13.22 o
 -15   1   4        9.52       16.86     10.46 o
 -14   1   4        0.73       10.77      9.62 o
 -13   1   4       27.77       17.61      7.41 o
 -12   1   4       84.70       84.22      9.09 o
 -11   1   4        0.14        6.47      7.35 o
 -10   1   4       49.13       55.72      6.74 o
  -9   1   4       42.53       43.02      7.54 o
  -8   1   4      123.93      115.41     10.76 o
  -7   1   4      243.71      249.18     12.37 o
  -6   1   4      553.27      532.71     15.55 o
  -5   1   4      529.46      575.41     11.84 o
  -4   1   4       93.41       97.82      6.95 o
  -3   1   4     1109.53     1048.96     28.60 o
  -2   1   4     3521.98     3733.94    101.25 o
  -1   1   4     2254.77     2396.88     23.11 o
   0   1   4      437.42      448.21     16.18 o
   1   1   4      201.95      204.03     16.29 o
   2   1   4      415.74      391.37     35.19 o
   3   1   4      837.52      707.57    185.60 o
   4   1   4       36.06       32.63     29.46 o
   5   1   4      578.50      595.93     29.80 o
   6   1   4        4.09        4.50     16.55 o
   7   1   4       11.34       19.71     17.77 o
   8   1   4      165.18      166.00     11.78 o
   9   1   4        0.37        5.23     11.01 o
  10   1   4        0.80        2.00     11.96 o
  11   1   4       26.02       15.94     12.26 o
  12   1   4        4.83       10.78     16.00 o
  13   1   4        0.12       12.92     12.34 o
 -15   2   4       14.64       19.85     10.35 o
 -14   2   4        7.87        3.54      8.46 o
 -13   2   4        0.95       -0.66      9.12 o
 -12   2   4      168.71      167.40     17.56 o
 -11   2   4       30.08       44.26      8.84 o
 -10   2   4      104.51      107.64      8.79 o
  -9   2   4       88.07       87.45      8.80 o
  -8   2   4       51.10       44.28     10.62 o
  -7   2   4     1053.40      992.53    104.23 o
  -6   2   4     1694.35     1615.62    143.92 o
  -5   2   4     3442.77     3436.23    237.55 o
  -4   2   4      101.59       91.40     11.73 o
  -3   2   4     3114.25     2894.33    183.02 o
  -2   2   4     2170.47     1849.71    172.71 o
  -1   2   4     1796.53     1719.22     62.57 o
   0   2   4     4576.30     4595.77    231.28 o
   1   2   4       44.26       45.31     10.67 o
   2   2   4       68.95       62.81     11.36 o
   3   2   4        9.66       10.70      9.94 o
   4   2   4        3.68       10.83     13.64 o
   5   2   4      525.12      529.68     13.30 o
   6   2   4       94.35       91.02     10.43 o
   7   2   4      965.52      990.06     15.81 o
   8   2   4       81.48       85.62     10.79 o
   9   2   4        3.07        7.09     14.44 o
  10   2   4        4.74       16.71     10.65 o
  11   2   4       46.91       84.90     16.09 o
  12   2   4       33.85       42.78     11.99 o
  13   2   4        7.84       33.65     17.02 o
 -15   3   4        2.36        4.03      8.96 o
 -14   3   4        0.00        3.36      9.68 o
 -13   3   4        1.36        1.94      9.17 o
 -12   3   4       47.92       40.45      7.64 o
 -11   3   4        4.87       -5.90     13.64 o
 -10   3   4      206.27      224.43     38.59 o
  -9   3   4       41.00       44.91     10.89 o
  -8   3   4      252.13      238.57     33.56 o
  -7   3   4      622.40      599.92     83.28 o
  -6   3   4      725.32      679.88     85.52 o
  -5   3   4      132.68      108.64     15.36 o
  -4   3   4     1395.89     1293.00    137.90 o
  -3   3   4      903.41      840.32     74.05 o
  -2   3   4    12626.47    11165.90   1318.60 o
  -1   3   4        0.08        6.49      9.09 o
   0   3   4     4702.89     4476.17    354.08 o
   1   3   4      417.26      404.94     35.84 o
   2   3   4      226.87      242.69     25.11 o
   3   3   4        0.00        5.97     13.28 o
   4   3   4       40.79       34.45     13.42 o
   5   3   4        3.51        5.39      9.31 o
   6   3   4       54.01       55.49     10.21 o
   7   3   4     2119.40     2206.98     21.05 o
   8   3   4        0.50        4.50     14.48 o
   9   3   4       65.72       76.08     14.62 o
  10   3   4       63.55       49.38     15.73 o
  11   3   4        0.21       -4.14     15.37 o
  12   3   4       17.21        5.04     11.63 o
  13   3   4        4.09       14.13     17.78 o
 -15   4   4        3.89       14.63      8.20 o
 -14   4   4        1.89        3.29      9.73 o
 -13   4   4        6.39        7.22      8.19 o
 -12   4   4      305.64      314.35     65.37 o
 -11   4   4       59.01       57.97     29.06 o
 -10   4   4       14.51       28.86     10.61 o
  -9   4   4       91.83      108.36     19.19 o
  -8   4   4      214.61      199.58     29.94 o
  -7   4   4        1.07       -3.52     11.15 o
  -6   4   4       83.06       79.30     10.91 o
  -5   4   4      108.39      106.45     17.85 o
  -4   4   4     1609.08     1545.36    236.93 o
  -3   4   4     3383.89     2878.45    420.33 o
  -2   4   4     1056.32      899.86    102.95 o
  -1   4   4     1914.88     1709.02    181.70 o
   0   4   4      919.62      873.23     86.88 o
   1   4   4      309.60      244.72     25.01 o
   2   4   4      767.75      757.78     65.47 o
   3   4   4      290.82      311.26     23.36 o
   4   4   4       42.14       47.78     13.33 o
   5   4   4       35.87       29.55      9.85 o
   6   4   4       18.75        9.72     14.13 o
   7   4   4        1.34        4.41     10.07 o
   8   4   4      937.17      967.14     15.94 o
   9   4   4      109.80      117.05     14.98 o
  10   4   4       25.66       17.65     11.01 o
  11   4   4        9.71        4.46     10.70 o
  12   4   4        1.63       -3.65     12.26 o
 -14   5   4       28.63       26.23      7.13 o
 -13   5   4        7.63       16.86     14.53 o
 -12   5   4        7.03       12.46     11.14 o
 -11   5   4       15.73       14.53     10.98 o
 -10   5   4        3.41        5.12      8.24 o
  -9   5   4        6.80       11.73      7.75 o
  -8   5   4       41.88       49.88      9.10 o
  -7   5   4      486.99      470.81     88.30 o
  -6   5   4       10.25        4.88      9.07 o
  -5   5   4      933.95      824.23    125.12 o
  -4   5   4        0.15       13.05     12.57 o
  -3   5   4     2128.42     1714.76    209.39 o
  -2   5   4     6547.78     5002.76    597.00 o
  -1   5   4      256.73      261.78     32.44 o
   0   5   4       30.44       54.66     10.85 o
   1   5   4      357.43      373.13     38.65 o
   2   5   4      215.32      216.45     22.04 o
   3   5   4        4.05        5.97      5.93 o
   4   5   4       34.61       37.20      9.85 o
   5   5   4        0.23        7.22     12.57 o
   6   5   4       56.68       65.12     14.13 o
   7   5   4      681.70      691.59     14.50 o
   8   5   4       15.66       16.04     14.13 o
   9   5   4       47.21       53.21     13.86 o
  10   5   4        0.01        0.31     14.84 o
  11   5   4        1.77      -15.20     16.36 o
  12   5   4       13.49       27.23     12.39 o
 -14   6   4        3.45       20.54     12.93 o
 -13   6   4        0.25        4.34     11.87 o
 -12   6   4        7.18       10.12     11.68 o
 -11   6   4       46.73       49.45     12.81 o
 -10   6   4        2.01        5.40      7.83 o
  -9   6   4       68.12       91.65     10.05 o
  -8   6   4      155.60      175.05     28.38 o
  -7   6   4       65.50       42.72      9.55 o
  -6   6   4       24.63       30.07      9.49 o
  -5   6   4      212.97      187.90     33.44 o
  -4   6   4      862.40      714.00    108.53 o
  -3   6   4     1941.79     1609.35    207.09 o
  -2   6   4     1872.75     1311.91    158.59 o
  -1   6   4        0.91        5.43      7.81 o
   0   6   4      211.50      190.25     24.66 o
   1   6   4        0.14        0.53      6.69 o
   2   6   4      367.85      350.05     33.41 o
   3   6   4      184.65      186.79     12.93 o
   4   6   4      183.65      171.94     11.85 o
   5   6   4       41.05       42.70      8.63 o
   6   6   4      136.67      127.18     14.71 o
   7   6   4        2.52       13.46      9.89 o
   8   6   4      134.60      139.30     11.46 o
   9   6   4        7.39       21.66     15.11 o
  10   6   4        6.42       20.77     15.33 o
  11   6   4        0.21       13.15     16.22 o
  12   6   4        2.32        8.02     12.12 o
 -14   7   4        0.20        6.52      9.44 o
 -13   7   4        6.08       -1.60     10.32 o
 -12   7   4       22.62       23.35     12.81 o
 -11   7   4        0.93       11.37     11.22 o
 -10   7   4        0.77        1.34     10.85 o
  -9   7   4       37.94       52.79     11.45 o
  -8   7   4       72.65       73.44     23.20 o
  -7   7   4      267.48      242.01     45.39 o
  -6   7   4       46.10       72.28     24.42 o
  -5   7   4      138.31      119.17     30.58 o
  -4   7   4      124.69      116.43      8.67 o
  -3   7   4      272.82      279.31     26.18 o
  -2   7   4      828.59      749.13    109.60 o
  -1   7   4     1026.36      957.67    133.04 o
   0   7   4       30.68       41.48      9.38 o
   1   7   4      136.02      133.38     10.39 o
   2   7   4      190.07      185.29     16.38 o
   3   7   4      473.27      461.17     43.63 o
   4   7   4      116.39      117.23      8.72 o
   5   7   4       43.73       44.34      8.94 o
   6   7   4      141.27      126.58     11.19 o
   7   7   4       39.00       39.58     14.22 o
   8   7   4       26.44       25.67     10.70 o
   9   7   4        2.07       10.52     14.80 o
  10   7   4       29.24       24.56     11.50 o
  11   7   4        6.22       16.93     12.03 o
 -13   8   4        9.11       23.91     12.79 o
 -12   8   4       16.36       23.87      9.97 o
 -11   8   4        3.91        7.34     12.99 o
 -10   8   4        1.62       14.55     10.56 o
  -9   8   4        3.23        4.29     11.25 o
  -8   8   4        0.52      -15.87      9.04 o
  -7   8   4       35.39       53.16     14.66 o
  -6   8   4       11.21       15.88     10.71 o
  -5   8   4        0.14        3.71     12.92 o
  -4   8   4       55.54       52.64     16.80 o
  -3   8   4       74.09       62.07     10.01 o
  -2   8   4      128.48      107.85     20.35 o
  -1   8   4       32.15       31.81      9.09 o
   0   8   4       12.34       11.69      8.78 o
   1   8   4       43.81       52.88      9.38 o
   2   8   4      191.92      195.51     19.27 o
   3   8   4      222.21      212.01     23.32 o
   4   8   4       96.60      101.55      7.05 o
   5   8   4      208.59      217.28     15.64 o
   6   8   4       27.44       19.15      7.88 o
   7   8   4       85.99       94.52     12.83 o
   8   8   4        0.61        2.81     10.96 o
   9   8   4        7.26        9.89     10.74 o
  10   8   4        0.02       -0.40     16.31 o
  11   8   4        0.96       -4.55     12.21 o
 -13   9   4        1.13       -5.47     10.44 o
 -12   9   4        6.80       15.66     12.33 o
 -11   9   4        6.76       11.14     13.32 o
 -10   9   4       14.38        9.06     11.59 o
  -9   9   4        4.15        7.79      8.11 o
  -8   9   4       97.66       99.61     25.74 o
  -7   9   4       91.65       90.10      9.42 o
  -6   9   4       57.07       60.42      9.51 o
  -5   9   4       27.28       41.77     16.22 o
  -4   9   4        3.38        2.41     11.58 o
  -3   9   4       16.84       15.39     10.81 o
  -2   9   4      107.74      100.79      9.24 o
  -1   9   4      219.02      199.56     24.34 o
   0   9   4      145.54      143.79     20.69 o
   1   9   4        9.90       17.52      7.83 o
   2   9   4       49.31       51.45      8.12 o
   3   9   4      159.57      159.98     11.58 o
   4   9   4      190.83      186.33     12.20 o
   5   9   4       20.70       24.38      7.57 o
   6   9   4       10.91        5.43      8.18 o
   7   9   4        3.18        8.82     10.72 o
   8   9   4        5.85        8.65     10.87 o
   9   9   4        0.60        8.29     15.60 o
  10   9   4        3.25       15.06     16.13 o
 -12  10   4       28.15       35.67     12.74 o
 -11  10   4       15.19       37.37     12.26 o
 -10  10   4        0.71       10.78     12.48 o
  -9  10   4        0.07       20.13      8.13 o
  -8  10   4       18.52       26.28     12.50 o
  -7  10   4       12.99       12.13      7.66 o
  -6  10   4       29.98       46.80     12.23 o
  -5  10   4        0.81        8.96     16.29 o
  -4  10   4        8.32       14.83      9.64 o
  -3  10   4      275.44      271.98     31.52 o
  -2  10   4        9.54       16.69      7.47 o
  -1  10   4       54.93       56.28      9.09 o
   0  10   4      112.45      110.87     10.28 o
   1  10   4       30.41       41.90      7.95 o
   2  10   4        5.07       10.31      8.67 o
   3  10   4       38.55       37.73      7.77 o
   4  10   4       18.11       14.58      7.70 o
   5  10   4        0.09        4.74      7.96 o
   6  10   4       33.67       47.30      7.35 o
   7  10   4        0.14        7.93     10.77 o
   8  10   4        3.32       -1.13     13.20 o
   9  10   4        2.77        8.73     11.54 o
  10  10   4       11.23       19.43     12.39 o
 -11  11   4        0.37       10.32     11.88 o
 -10  11   4        1.42       -4.60      9.91 o
  -9  11   4        1.93       14.94      9.77 o
  -8  11   4       15.85        9.03      7.97 o
  -7  11   4       39.92       59.90     11.57 o
  -6  11   4       79.05       76.69     20.26 o
  -5  11   4        2.90       -0.15     10.74 o
  -4  11   4       56.09       55.12     13.97 o
  -3  11   4      101.75       99.53     13.03 o
  -2  11   4        1.06       13.25      7.80 o
  -1  11   4       15.25        5.70      7.50 o
   0  11   4       82.87       85.33      9.45 o
   1  11   4      265.96      252.55     31.98 o
   2  11   4       73.60       73.05      9.06 o
   3  11   4        0.14        6.22      8.98 o
   4  11   4       29.99       30.60      7.07 o
   5  11   4        0.34        6.60      7.02 o
   6  11   4       22.61        5.42      9.72 o
   7  11   4       18.10       21.79      7.89 o
   8  11   4       17.02       20.12     10.05 o
   9  11   4        3.15       17.47     17.65 o
 -11  12   4        6.63       32.52     10.45 o
 -10  12   4       20.67       25.30     10.39 o
  -9  12   4        3.18       13.03      8.64 o
  -8  12   4        1.69       15.78      9.69 o
  -7  12   4        0.22       15.26     11.47 o
  -6  12   4        6.12        6.09      8.11 o
  -5  12   4        7.48       -1.36     12.23 o
  -4  12   4       66.51       76.96      9.93 o
  -3  12   4       54.73       69.60      8.97 o
  -2  12   4        0.16        4.21      7.18 o
  -1  12   4      288.53      305.20     34.27 o
   0  12   4        0.20        8.60      7.88 o
   1  12   4      138.68      130.40     16.20 o
   2  12   4        0.00        4.48      9.37 o
   3  12   4        6.52       10.54      7.99 o
   4  12   4       14.15       15.06      9.57 o
   5  12   4       18.77       24.08      8.51 o
   6  12   4        4.78        2.09      8.18 o
   7  12   4        5.40       13.23      9.36 o
   8  12   4        0.36        1.94     10.12 o
  -9  13   4        3.44       -4.03     12.27 o
  -8  13   4       21.43       14.95     12.11 o
  -7  13   4        0.49        1.92      9.99 o
  -6  13   4        0.15        3.79      9.45 o
  -5  13   4        0.30        2.33      9.90 o
  -4  13   4        1.22        9.08      9.23 o
  -3  13   4      141.16      114.30     16.49 o
  -2  13   4        0.03       -1.00      7.63 o
  -1  13   4        2.62       15.80      9.15 o
   0  13   4      127.46      113.62      7.61 o
   1  13   4        4.99        6.96      9.19 o
   2  13   4        2.16        5.55      7.09 o
   3  13   4       18.25       27.72      9.70 o
   4  13   4       29.92       36.15      9.82 o
   5  13   4       39.20       46.35     10.75 o
   6  13   4       19.61       22.93      8.75 o
   7  13   4        2.92       11.91      8.16 o
  -8  14   4        0.93       10.96     17.45 o
  -7  14   4        5.68        4.41      9.89 o
  -6  14   4        0.01       15.09     13.06 o
  -5  14   4        4.14       15.17      7.60 o
  -4  14   4       38.34       38.24      9.64 o
  -3  14   4       29.32       27.94     10.01 o
  -2  14   4       20.82       21.00      9.58 o
  -1  14   4       23.65       34.66      9.66 o
   0  14   4        3.87        3.17      8.20 o
   1  14   4        4.36       20.39      9.59 o
   2  14   4        5.00       10.06      8.46 o
   3  14   4       14.35       20.01      8.72 o
   4  14   4        0.05        8.05     10.08 o
   5  14   4       13.15       13.60     10.59 o
  -6  15   4        0.90       24.13      9.37 o
  -5  15   4        1.15        3.52     10.03 o
  -4  15   4        0.34        8.73      7.68 o
  -3  15   4        1.74        8.38      8.50 o
  -2  15   4        9.91        7.37      8.58 o
  -1  15   4        0.01       -0.14      7.56 o
   0  15   4       20.38       18.83      8.66 o
   1  15   4       14.03       16.96      7.79 o
   2  15   4       13.47        8.41      8.95 o
   3  15   4        0.27        0.67     10.57 o
   4  15   4       12.18       18.23     10.59 o
  -3  16   4        3.25       -1.23     10.36 o
  -2  16   4        0.18        6.89      9.11 o
  -1  16   4        9.90        9.41      8.12 o
   0  16   4       14.14       17.01      9.15 o
  -3 -16   5        0.46        4.49      8.85 o
  -2 -16   5        6.79        6.63     10.57 o
  -1 -16   5       27.14       30.16      9.06 o
   0 -16   5        0.08        8.46      9.08 o
   1 -16   5        0.42       19.38      9.21 o
   2 -16   5       16.40       27.04      9.04 o
  -6 -15   5        4.85        6.98      8.95 o
  -5 -15   5        1.42        7.70     10.41 o
  -4 -15   5        0.13        4.64      8.65 o
  -3 -15   5        2.03        7.83      8.67 o
  -2 -15   5        5.48       -0.76      8.38 o
  -1 -15   5        0.76       -0.78      9.88 o
   0 -15   5        0.11        3.72      7.07 o
   1 -15   5       18.24       12.68      7.71 o
   2 -15   5        2.14        4.77      8.27 o
   3 -15   5        1.16        9.91      8.67 o
   4 -15   5        1.45       14.51      7.87 o
   5 -15   5        0.24       18.01     13.00 o
  -8 -14   5        2.48      -10.42     10.37 o
  -7 -14   5        9.32       19.52      8.94 o
  -6 -14   5        8.85       27.42      9.84 o
  -5 -14   5       53.90       69.89     17.74 o
  -4 -14   5       17.96       17.45      6.93 o
  -3 -14   5        1.60        5.87      8.11 o
  -2 -14   5        8.29        7.15      8.17 o
  -1 -14   5        0.02       -0.52      9.42 o
   0 -14   5       75.34       77.33      7.95 o
   1 -14   5        5.58       13.19     10.35 o
   2 -14   5        1.49       15.37      9.35 o
   3 -14   5      134.08      148.42     21.07 o
   4 -14   5        5.66       29.32     12.02 o
   5 -14   5       47.85       45.39     10.20 o
   6 -14   5       33.50       44.70     12.37 o
  -9 -13   5       22.35       24.85      7.96 o
  -8 -13   5        0.86        0.13      7.80 o
  -7 -13   5       11.76       22.01      9.77 o
  -6 -13   5       21.54       12.88      9.61 o
  -5 -13   5        0.76        5.79      7.95 o
  -4 -13   5        5.65       10.22      6.45 o
  -3 -13   5        3.54       -1.06      7.86 o
  -2 -13   5       50.40       54.59     11.64 o
  -1 -13   5      109.16      113.07     20.39 o
   0 -13   5       83.76       94.65     23.10 o
   1 -13   5       56.52       81.79      8.09 o
   2 -13   5       13.94       27.29      8.90 o
   3 -13   5        4.05        3.45     25.20 o
   4 -13   5       34.23       41.24      8.47 o
   5 -13   5        3.60       15.33      8.48 o
   6 -13   5        0.51        1.44     14.15 o
   7 -13   5        0.64        2.27     12.68 o
   8 -13   5        0.39      -10.63     13.42 o
 -10 -12   5       21.23       22.67      7.95 o
  -9 -12   5        8.65        6.94      7.52 o
  -8 -12   5       26.48       19.51     10.11 o
  -7 -12   5       14.73       11.57      8.29 o
  -6 -12   5       53.63       56.82      8.34 o
  -5 -12   5        2.73        8.10      8.00 o
  -4 -12   5      245.80      245.23     20.88 o
  -3 -12   5       84.51       74.10     12.08 o
  -2 -12   5       81.18      100.24     19.81 o
  -1 -12   5      120.01      125.89     10.76 o
   0 -12   5       35.30       40.81      7.70 o
   1 -12   5       21.67       42.12      8.86 o
   2 -12   5      263.47      277.06     27.87 o
   3 -12   5        8.27       14.47      8.05 o
   4 -12   5       24.37        8.54     14.86 o
   5 -12   5       16.34        9.06     11.96 o
   6 -12   5       76.40       75.40     19.99 o
   7 -12   5        4.75       25.47      9.82 o
   8 -12   5        4.50        4.98      8.87 o
   9 -12   5        0.02       12.51     10.89 o
 -11 -11   5        1.38       11.56      7.82 o
 -10 -11   5        1.66        2.45      7.36 o
  -9 -11   5        2.51        0.92      6.55 o
  -8 -11   5        4.55       -8.27      7.73 o
  -7 -11   5      117.29      118.33      8.12 o
  -6 -11   5        0.01        6.44      7.66 o
  -5 -11   5       45.39       43.66     11.29 o
  -4 -11   5       25.31       43.10      7.82 o
  -3 -11   5        1.24        7.30      8.71 o
  -2 -11   5       45.71       45.56      8.15 o
  -1 -11   5      279.91      309.05     30.43 o
   0 -11   5       53.49       55.63      8.01 o
   1 -11   5      156.70      183.02     21.55 o
   2 -11   5      229.48      231.31     24.86 o
   3 -11   5        6.50       10.33      9.27 o
   4 -11   5       85.92      115.31     26.63 o
   5 -11   5      100.01      112.12     12.07 o
   6 -11   5       53.73       56.69      9.84 o
   7 -11   5        6.45        0.89      9.48 o
   8 -11   5       14.96       25.35     12.10 o
   9 -11   5        6.06       14.83     10.47 o
 -12 -10   5       27.33       30.21      9.23 o
 -11 -10   5       22.45       18.33      6.89 o
 -10 -10   5        1.34        6.50      8.06 o
  -9 -10   5       12.58       17.07      6.51 o
  -8 -10   5       47.48       43.53      6.25 o
  -7 -10   5        1.85        1.38      6.21 o
  -6 -10   5       16.93       18.40      6.45 o
  -5 -10   5      245.45      240.89     19.93 o
  -4 -10   5      617.58      622.04     58.48 o
  -3 -10   5        4.73        9.55      6.22 o
  -2 -10   5      390.05      383.36     37.13 o
  -1 -10   5      527.18      528.53     55.91 o
   0 -10   5       24.80       37.68      6.84 o
   1 -10   5       10.28        8.71      9.56 o
   2 -10   5       47.44       65.79     11.83 o
   3 -10   5        6.15        3.72      9.32 o
   4 -10   5      255.61      255.37     45.14 o
   5 -10   5       61.56       69.62     11.75 o
   6 -10   5       25.24       30.20     11.41 o
   7 -10   5        9.82       15.59      9.25 o
   8 -10   5        5.36       24.14     18.49 o
   9 -10   5       22.73       17.94     10.06 o
  10 -10   5       19.99       29.71     10.41 o
 -12  -9   5        0.05        3.75      9.96 o
 -11  -9   5        0.63       10.85      8.13 o
 -10  -9   5        7.87        8.40      6.24 o
  -9  -9   5      137.28      127.24      7.25 o
  -8  -9   5       14.54       17.52      6.71 o
  -7  -9   5      696.31      649.97     41.38 o
  -6  -9   5       20.57       26.54      6.35 o
  -5  -9   5     1151.02     1134.07    113.87 o
  -4  -9   5       12.87       14.92      6.60 o
  -3  -9   5        0.53       -5.21      7.65 o
  -2  -9   5      117.52      113.59     11.17 o
  -1  -9   5       60.25       69.17      8.35 o
   0  -9   5      267.90      326.10     37.19 o
   1  -9   5      184.82      193.49     19.86 o
   2  -9   5       79.87       77.11      9.89 o
   3  -9   5       41.44       33.96      9.84 o
   4  -9   5       31.37       43.62      9.82 o
   5  -9   5       16.00       28.25     17.25 o
   6  -9   5       17.51        0.91     11.25 o
   7  -9   5        6.56        1.25      8.82 o
   8  -9   5       17.44       25.71     11.84 o
   9  -9   5       16.89       29.22      9.49 o
  10  -9   5        5.67        8.48     12.52 o
  11  -9   5        0.74        4.99     10.75 o
 -13  -8   5        4.61        6.18     10.98 o
 -12  -8   5        3.37        0.05      8.22 o
 -11  -8   5        8.34       14.29      6.92 o
 -10  -8   5       37.40       37.70      7.62 o
  -9  -8   5       27.61       25.88      7.36 o
  -8  -8   5       35.30       42.24      7.18 o
  -7  -8   5        2.19        3.58      7.21 o
  -6  -8   5       39.43       39.18      6.58 o
  -5  -8   5      514.53      461.50     82.04 o
  -4  -8   5       38.93       44.57      5.77 o
  -3  -8   5       58.19       67.20      6.90 o
  -2  -8   5        0.04       -3.83      8.85 o
  -1  -8   5       65.67       78.42      7.83 o
   0  -8   5      213.91      196.36     19.62 o
   1  -8   5      318.09      295.50     26.87 o
   2  -8   5       40.46       52.50     12.17 o
   3  -8   5        4.94       17.96      9.85 o
   4  -8   5      455.23      455.31     56.86 o
   5  -8   5      155.98      168.66     21.80 o
   6  -8   5      233.18      234.47     29.85 o
   7  -8   5        5.13       17.92      8.06 o
   8  -8   5       28.00       35.03     11.75 o
   9  -8   5       15.33       15.32      9.57 o
  10  -8   5        5.11        8.90     11.94 o
  11  -8   5        5.31        9.90     12.81 o
 -13  -7   5        0.01        1.85      8.63 o
 -12  -7   5       10.56       18.41      9.50 o
 -11  -7   5       13.14       19.41      9.13 o
 -10  -7   5        2.31       12.79      7.42 o
  -9  -7   5        5.41        4.44      6.54 o
  -8  -7   5       40.52       44.94      7.08 o
  -7  -7   5        1.98        2.51      5.36 o
  -6  -7   5        1.28        5.42      6.26 o
  -5  -7   5       14.61       12.49      5.82 o
  -4  -7   5      815.58      832.27     37.54 o
  -3  -7   5      252.46      255.11      9.64 o
  -2  -7   5      233.54      245.89     18.01 o
  -1  -7   5        1.20        5.97      6.29 o
   0  -7   5       18.90       20.49      9.50 o
   1  -7   5       80.93       84.79     11.86 o
   2  -7   5      352.29      340.07     53.44 o
   3  -7   5        0.31        8.92     12.50 o
   4  -7   5      138.81      130.53     27.55 o
   5  -7   5      343.74      334.47     20.56 o
   6  -7   5      109.12      103.00     16.78 o
   7  -7   5      279.86      285.61     14.02 o
   8  -7   5       14.57        4.96     11.73 o
   9  -7   5       12.68       17.49     11.60 o
  10  -7   5        2.36        1.47      9.39 o
  11  -7   5        0.04       10.98     12.27 o
  12  -7   5        0.37        5.26     13.17 o
 -14  -6   5        8.75        5.90     10.33 o
 -13  -6   5        1.35        6.43      9.76 o
 -12  -6   5        0.07        0.68      8.04 o
 -11  -6   5        3.02        7.12      8.95 o
 -10  -6   5        2.13        0.15      7.23 o
  -9  -6   5       24.15       25.88      6.74 o
  -8  -6   5        1.01        3.89      6.22 o
  -7  -6   5       18.96       19.23      5.73 o
  -6  -6   5        5.48        7.74      5.17 o
  -5  -6   5      366.97      354.27     17.44 o
  -4  -6   5       22.18       11.84      7.40 o
  -3  -6   5      181.43      192.91      7.55 o
  -2  -6   5      915.32      891.67     55.61 o
  -1  -6   5        0.04        0.71      8.05 o
   0  -6   5     1073.18      952.16    111.43 o
   1  -6   5      492.34      452.14     54.41 o
   2  -6   5      840.39      755.47     88.73 o
   3  -6   5       68.05       59.34     10.25 o
   4  -6   5       18.75       12.13     12.49 o
   5  -6   5       10.56       14.81     12.08 o
   6  -6   5      139.53      149.65     25.59 o
   7  -6   5       37.81       33.46     11.94 o
   8  -6   5        1.22       -2.08     11.29 o
   9  -6   5        6.08        2.63     11.53 o
  10  -6   5        5.91       15.99     11.96 o
  11  -6   5        0.60       -6.03     12.34 o
  12  -6   5       22.71       40.80     13.01 o
 -14  -5   5       35.64       34.83      9.66 o
 -13  -5   5        0.89       13.64      8.68 o
 -12  -5   5       45.83       50.77      7.90 o
 -11  -5   5       15.35       16.60      8.76 o
 -10  -5   5       52.86       61.09      8.52 o
  -9  -5   5        5.37       11.54      6.27 o
  -8  -5   5       19.68       22.72      5.79 o
  -7  -5   5        9.37       13.72      5.54 o
  -6  -5   5      795.95      787.32     17.16 o
  -5  -5   5     1915.70     1885.24     57.47 o
  -4  -5   5       22.80       24.38      6.96 o
  -3  -5   5       18.85       10.64      6.06 o
  -2  -5   5       41.71       37.92      7.58 o
  -1  -5   5      751.36      739.48     53.02 o
   0  -5   5      443.52      387.93     45.78 o
   1  -5   5       63.10       75.94      9.98 o
   2  -5   5      700.87      666.58     68.45 o
   3  -5   5     1013.24      919.63    106.19 o
   4  -5   5       11.01       20.87     10.09 o
   5  -5   5        6.42       18.73     11.68 o
   6  -5   5      282.35      268.30     35.16 o
   7  -5   5      236.60      202.92     16.92 o
   8  -5   5       51.54       59.33     11.74 o
   9  -5   5       15.47       15.73      7.85 o
  10  -5   5        6.46       10.16      8.04 o
  11  -5   5       35.62       47.32     11.95 o
  12  -5   5        1.27        2.69     12.70 o
 -14  -4   5        1.34        2.59     10.25 o
 -13  -4   5        6.82       12.32      9.46 o
 -12  -4   5       87.47       76.25     11.21 o
 -11  -4   5      135.47      148.23     11.01 o
 -10  -4   5       57.93       61.80     10.33 o
  -9  -4   5       36.57       46.44      8.13 o
  -8  -4   5      127.79      115.16      7.34 o
  -7  -4   5      356.25      343.97      9.04 o
  -6  -4   5       69.84       78.21      5.75 o
  -5  -4   5      129.52      129.88      6.47 o
  -4  -4   5      399.81      385.90      8.91 o
  -3  -4   5      388.86      370.22     14.26 o
  -2  -4   5     1956.92     2097.22     76.12 o
  -1  -4   5     1748.46     1844.39    106.34 o
   0  -4   5      442.54      454.40     27.77 o
   1  -4   5      392.11      316.46     28.39 o
   2  -4   5       53.79       41.76     13.02 o
   3  -4   5     4184.17     3537.17    434.75 o
   4  -4   5      106.49      106.47     13.64 o
   5  -4   5      390.46      315.96     44.08 o
   6  -4   5       98.26      108.25     12.70 o
   7  -4   5       71.37       53.77      9.95 o
   8  -4   5      183.32      166.53     12.78 o
   9  -4   5        7.64       13.85     11.56 o
  10  -4   5        3.26        3.07     11.27 o
  11  -4   5       11.07       19.69     12.19 o
  12  -4   5        0.22       12.30     12.28 o
 -15  -3   5       11.41        8.95     13.24 o
 -14  -3   5       21.15       27.90      9.90 o
 -13  -3   5       55.01       67.69      8.43 o
 -12  -3   5       51.98       54.60      8.96 o
 -11  -3   5        4.71        6.45      7.33 o
 -10  -3   5       17.52       16.54      7.02 o
  -9  -3   5       86.16       85.50      8.39 o
  -8  -3   5        2.22        2.10      6.95 o
  -7  -3   5       65.65       57.20      5.38 o
  -6  -3   5      215.42      207.67      6.28 o
  -5  -3   5      261.76      277.92      6.87 o
  -4  -3   5      267.79      286.21      9.20 o
  -3  -3   5      974.69     1137.67     32.58 o
  -2  -3   5       40.83       44.73      9.14 o
  -1  -3   5     1745.43     1773.47     89.70 o
   0  -3   5      418.96      389.08     12.79 o
   1  -3   5     5272.60     5107.16    372.75 o
   2  -3   5      616.38      537.32     47.69 o
   3  -3   5     1417.53     1320.98    170.91 o
   4  -3   5        4.52        8.79      9.10 o
   5  -3   5        0.33       11.59     11.49 o
   6  -3   5       43.48       40.31     14.33 o
   7  -3   5        1.14        8.74     11.78 o
   8  -3   5        0.24        8.74     11.41 o
   9  -3   5       97.00       85.34     12.01 o
  10  -3   5       25.92       26.54     11.56 o
  11  -3   5        0.98       -0.72     11.67 o
  12  -3   5        8.03        2.93     15.08 o
  13  -3   5        0.35        2.51     14.25 o
 -15  -2   5        2.62       11.05      8.96 o
 -14  -2   5        4.25        3.69      8.39 o
 -13  -2   5        4.89       12.83      7.91 o
 -12  -2   5       74.58       72.08      8.91 o
 -11  -2   5        1.88       -1.32      8.41 o
 -10  -2   5      164.63      157.56      7.38 o
  -9  -2   5       29.46       31.24      8.02 o
  -8  -2   5      161.14      149.45      6.85 o
  -7  -2   5      638.53      650.60     21.85 o
  -6  -2   5     2201.49     2356.22     18.63 o
  -5  -2   5      155.31      167.25      6.44 o
  -4  -2   5     1671.68     1849.06     13.21 o
  -3  -2   5      436.59      456.30      8.38 o
  -2  -2   5      931.16     1101.49     26.88 o
  -1  -2   5       83.51       83.02      9.57 o
   0  -2   5     3616.48     3466.97    110.61 o
   1  -2   5      513.97      492.53     29.55 o
   2  -2   5      100.44       83.56     12.44 o
   3  -2   5      341.87      383.03     43.26 o
   4  -2   5      279.18      241.08     31.87 o
   5  -2   5       74.45       61.80     12.31 o
   6  -2   5       44.61       43.01     12.84 o
   7  -2   5      266.22      263.12     14.52 o
   8  -2   5      110.91      107.06     13.28 o
   9  -2   5      127.89      141.40     24.81 o
  10  -2   5        0.11        4.91     12.46 o
  11  -2   5        1.93        4.69     14.04 o
  12  -2   5        0.08       10.63     14.53 o
  13  -2   5       11.40       17.35      9.36 o
 -15  -1   5       43.37       29.93     10.28 o
 -14  -1   5       94.11       89.85     10.52 o
 -13  -1   5        1.61        3.74      9.19 o
 -12  -1   5       50.78       50.67      9.00 o
 -11  -1   5      237.70      237.26     13.75 o
 -10  -1   5      402.17      405.79     19.43 o
  -9  -1   5      232.22      237.59      8.86 o
  -8  -1   5        0.01        4.15      7.88 o
  -7  -1   5      131.81      156.11      8.42 o
  -6  -1   5      880.82      941.74     11.96 o
  -5  -1   5       75.19       98.51      6.19 o
  -4  -1   5      451.07      458.48      8.39 o
  -3  -1   5     3106.33     3298.30     22.47 o
  -2  -1   5     6889.79     7474.55     79.69 o
  -1  -1   5     2281.41     2371.48     68.17 o
   0  -1   5     3186.36     3178.88     39.97 o
   1  -1   5      840.66      780.03     21.71 o
   2  -1   5     6561.37     6242.59    612.74 o
   3  -1   5      706.39      583.48     79.23 o
   4  -1   5     2151.75     2008.54    359.99 o
   5  -1   5       44.59       50.24     11.74 o
   6  -1   5        1.19       -2.08     11.38 o
   7  -1   5       46.01       43.40     13.68 o
   8  -1   5      182.10      177.33     14.87 o
   9  -1   5      388.65      367.00     31.87 o
  10  -1   5        6.26        9.28     12.04 o
  11  -1   5        8.07       10.17     14.11 o
  12  -1   5        0.05        1.74     11.36 o
  13  -1   5        0.35        1.19     13.06 o
 -15   0   5        0.19        5.63     10.37 o
 -14   0   5       11.22       18.70      9.44 o
 -13   0   5        6.66        7.94      7.02 o
 -12   0   5      162.18      172.48     15.40 o
 -11   0   5        4.86        3.95      7.41 o
 -10   0   5        6.54       17.50      6.26 o
  -9   0   5      183.87      173.38     10.20 o
  -8   0   5      221.53      238.85      8.77 o
  -7   0   5      211.47      205.35      7.79 o
  -6   0   5        1.92        5.97      8.21 o
  -5   0   5      431.53      480.82      8.77 o
  -4   0   5       15.48       19.46      6.73 o
  -3   0   5     7555.58     8164.48     51.01 o
  -2   0   5       98.75       88.66      8.27 o
  -1   0   5      271.55      312.36     12.04 o
   0   0   5     1075.09     1185.45     18.08 o
   1   0   5        4.18        9.80     12.33 o
   2   0   5     1198.05     1201.11    109.89 o
   3   0   5     3393.06     2699.64     44.70 o
   4   0   5      420.91      479.23     99.03 o
   5   0   5     1644.99     1557.01    152.62 o
   6   0   5      144.90      136.28     14.52 o
   7   0   5      133.45      163.30     17.16 o
   8   0   5        1.51        4.39     15.34 o
   9   0   5      114.49      105.21     15.43 o
  10   0   5       95.32      103.43     11.59 o
  11   0   5       13.20       12.42      9.55 o
  12   0   5        2.34       34.18     15.95 o
  13   0   5        2.29       -5.39     17.47 o
 -15   1   5        7.53       -1.10     10.26 o
 -14   1   5        6.36       12.84      8.30 o
 -13   1   5      102.02       99.45      9.35 o
 -12   1   5       81.89       92.14      9.63 o
 -11   1   5       61.16       76.47      8.94 o
 -10   1   5        7.57       11.23      8.46 o
  -9   1   5        2.57       16.19      8.26 o
  -8   1   5      278.00      306.99     11.03 o
  -7   1   5       19.62       34.00      7.08 o
  -6   1   5      577.74      534.67      8.83 o
  -5   1   5       45.67       45.04      6.47 o
  -4   1   5       60.42       77.50      7.81 o
  -3   1   5     3619.92     3831.03     44.49 o
  -2   1   5     1194.10     1200.61     14.34 o
  -1   1   5      302.82      337.73     13.53 o
   0   1   5     2653.04     2833.71     45.37 o
   1   1   5      411.64      444.14     15.72 o
   2   1   5        3.91        4.63     13.05 o
   3   1   5      455.14      450.87     94.46 o
   4   1   5      824.64      805.09    130.13 o
   8   1   5      189.87      197.10     11.50 o
   9   1   5        2.23        3.88      9.80 o
  10   1   5        6.26       23.22     10.78 o
  11   1   5       14.70       25.58     11.01 o
  12   1   5       18.49       32.71     11.63 o
  13   1   5        3.90       -2.54     12.92 o
 -15   2   5       11.68       14.26     10.33 o
 -14   2   5       18.49       19.84      8.45 o
 -13   2   5        3.97        2.22      7.92 o
 -12   2   5        1.19        5.47      8.67 o
 -11   2   5       42.76       43.95      7.57 o
 -10   2   5      126.48      122.94      8.94 o
  -9   2   5        2.52        9.54      7.08 o
  -8   2   5       91.82      106.89     11.37 o
  -7   2   5      149.30      152.59      9.12 o
  -6   2   5       75.00       76.76      8.71 o
  -5   2   5        0.26        3.50      8.47 o
  -4   2   5     1023.59     1011.80     46.80 o
  -3   2   5        5.96       10.54      9.40 o
  -2   2   5     6201.84     6341.88    165.88 o
  -1   2   5        2.66       11.10      8.00 o
   0   2   5     1387.79     1364.28     43.04 o
   1   2   5       64.80       74.25      9.31 o
   2   2   5       40.37       37.20      9.63 o
   3   2   5      102.64       82.96     10.39 o
   4   2   5       18.19       20.05      9.58 o
   5   2   5        6.56       27.99     13.41 o
   6   2   5       18.45       21.44     10.07 o
   7   2   5      155.09      164.81     10.88 o
   8   2   5      230.69      246.34     15.83 o
   9   2   5        0.66        2.50      9.98 o
  10   2   5       22.68       32.89     15.38 o
  11   2   5        0.24       11.81     11.01 o
  12   2   5        4.03       24.73     16.62 o
  13   2   5        2.06       13.90     17.96 o
 -15   3   5        0.99        6.91      8.82 o
 -14   3   5        0.15       -1.03      8.12 o
 -13   3   5        0.50        4.96      9.22 o
 -12   3   5        8.35       14.08      8.80 o
 -11   3   5      150.03      166.07     15.49 o
 -10   3   5      146.17      128.02     27.19 o
  -9   3   5       62.51       68.88      8.91 o
  -8   3   5       47.19       55.82     11.05 o
  -7   3   5        0.00        5.52     10.37 o
  -6   3   5     1090.83     1132.68    147.55 o
  -5   3   5     1587.29     1566.52    145.27 o
  -4   3   5     1621.93     1696.67    141.37 o
  -3   3   5      181.64      185.15     12.14 o
  -2   3   5     9372.70     9223.21    840.40 o
  -1   3   5     1456.00     1365.62    110.79 o
   0   3   5      197.88      191.53      8.76 o
   1   3   5       81.10      108.28      9.25 o
   2   3   5      470.58      449.15     55.09 o
   3   3   5      481.05      554.90     79.97 o
   4   3   5      478.80      503.99     16.78 o
   5   3   5       27.08       23.71     13.33 o
   6   3   5      226.22      223.30     15.74 o
   7   3   5       10.71       26.03     10.21 o
   8   3   5      282.05      288.63     12.53 o
   9   3   5        2.28       -2.76     10.56 o
  10   3   5       19.08       39.26     10.38 o
  11   3   5       31.22       38.59     15.87 o
  12   3   5       11.57        3.34     16.53 o
 -15   4   5        4.79       10.25      9.05 o
 -14   4   5        5.92        5.06      7.82 o
 -13   4   5        0.02        8.67      9.43 o
 -12   4   5      121.43      148.31     19.25 o
 -11   4   5      218.67      202.25     37.98 o
 -10   4   5       11.25       13.22     14.77 o
  -9   4   5      108.10       99.34     22.76 o
  -8   4   5      160.68      160.33     14.07 o
  -7   4   5        2.46        9.70      9.31 o
  -6   4   5      185.90      180.28     23.83 o
  -5   4   5     1035.07      951.72    122.70 o
  -4   4   5     2012.71     1788.42    228.96 o
  -3   4   5     1641.16     1455.04    159.89 o
  -2   4   5     1517.51     1352.70    161.30 o
  -1   4   5      326.39      350.08     41.51 o
   0   4   5      462.70      384.51     34.97 o
   1   4   5      631.74      564.21     48.77 o
   2   4   5      300.02      352.12     43.58 o
   3   4   5       45.03       51.71     10.29 o
   4   4   5       13.07       15.55     13.01 o
   5   4   5       20.45        4.41     13.55 o
   6   4   5       42.45       41.00     14.26 o
   7   4   5       56.26       69.57     14.80 o
   8   4   5      178.95      193.92     15.74 o
   9   4   5       66.47       75.06     10.03 o
  10   4   5       56.00       65.69     15.64 o
  11   4   5       15.72        8.60     16.27 o
  12   4   5        0.00       11.50     17.42 o
 -14   5   5        5.94       16.31      8.38 o
 -13   5   5      117.04      128.44     34.70 o
 -12   5   5        0.38        1.68      8.26 o
 -11   5   5       40.45       45.37     12.39 o
 -10   5   5       47.80       46.91     13.26 o
  -9   5   5       25.78       22.81     10.72 o
  -8   5   5        0.51        5.30      8.85 o
  -7   5   5        0.00        3.26     11.26 o
  -6   5   5      426.61      387.27     78.04 o
  -5   5   5       29.30       31.47      8.49 o
  -4   5   5       22.64       13.88      8.35 o
  -3   5   5      205.04      192.78     21.05 o
  -2   5   5      422.47      343.00     38.81 o
  -1   5   5     1964.63     1897.36    238.78 o
   0   5   5      236.86      224.78     22.74 o
   1   5   5      273.82      325.44     26.22 o
   2   5   5      264.87      254.87     18.72 o
   3   5   5      108.66       86.01      9.77 o
   4   5   5       54.16       75.92     10.65 o
   5   5   5       46.80       63.29     13.46 o
   6   5   5      251.57      271.42     12.13 o
   7   5   5      517.23      533.43     16.77 o
   8   5   5       28.08       30.66     14.44 o
   9   5   5       10.21       14.44     10.65 o
  10   5   5       22.89       18.54     15.69 o
  11   5   5        5.23        4.32     11.81 o
  12   5   5        8.60       20.63     17.47 o
 -14   6   5        0.14        7.02     10.38 o
 -13   6   5        0.94       14.63     11.07 o
 -12   6   5       34.22       36.21      9.40 o
 -11   6   5        3.47        2.25      8.19 o
 -10   6   5        0.18       -5.00      7.73 o
  -9   6   5      164.11      187.56     31.16 o
  -8   6   5        4.83       11.61      8.57 o
  -7   6   5        7.81       11.85      9.21 o
  -6   6   5        0.06       -3.61      8.86 o
  -5   6   5       95.11       97.89      9.81 o
  -4   6   5     1495.11     1309.08    224.33 o
  -3   6   5     1441.31     1032.53    171.76 o
  -2   6   5       23.96       11.08      8.79 o
  -1   6   5     1669.53     1639.64    223.46 o
   0   6   5        1.05        5.87      8.30 o
   1   6   5       35.44       32.66      6.39 o
   2   6   5       70.81       73.39      6.83 o
   3   6   5        0.62        3.00      6.16 o
   4   6   5        2.30        3.14      7.44 o
   5   6   5        2.97        0.15     11.44 o
   6   6   5      358.83      375.34     16.37 o
   7   6   5       11.26       16.53      9.63 o
   8   6   5       11.77       33.82     14.53 o
   9   6   5       55.23       65.03     15.20 o
  10   6   5        5.33       14.88     15.69 o
  11   6   5        0.62       -6.46     11.72 o
 -14   7   5        8.41       23.30     10.87 o
 -13   7   5       99.81       87.88     15.62 o
 -12   7   5       19.11       36.67     11.51 o
 -11   7   5        0.09        3.10     11.25 o
 -10   7   5       24.72       20.07     11.02 o
  -9   7   5       37.98       43.61      9.06 o
  -8   7   5        1.71       -6.73     11.85 o
  -7   7   5       56.82       63.45      8.89 o
  -6   7   5      172.56      178.64     23.56 o
  -5   7   5        4.02       -1.31      9.33 o
  -4   7   5      758.51      666.46    101.30 o
  -3   7   5      763.43      672.77     87.76 o
  -2   7   5      380.55      319.91     39.12 o
  -1   7   5      173.96      164.07     17.51 o
   0   7   5       30.02       35.65      7.77 o
   1   7   5       30.11       27.26      7.31 o
   2   7   5      312.81      315.23     26.59 o
   3   7   5      447.72      435.06     32.40 o
   4   7   5      828.34      851.58     50.17 o
   5   7   5      236.02      229.64     10.29 o
   6   7   5      214.41      242.22     15.83 o
   7   7   5        0.11        0.58     14.04 o
   8   7   5       18.40       20.14     14.35 o
   9   7   5        1.98        1.16     15.55 o
  10   7   5        1.13        5.30     15.86 o
  11   7   5        0.03        8.87     16.89 o
 -13   8   5        0.09        3.53     15.86 o
 -12   8   5       27.27       54.08      9.86 o
 -11   8   5        5.72       -2.25      9.45 o
 -10   8   5       20.16       21.01      9.48 o
  -9   8   5       11.31        6.67      7.54 o
  -8   8   5       50.28       49.02     11.88 o
  -7   8   5       23.43       19.64      9.42 o
  -6   8   5        0.07        8.93     10.78 o
  -5   8   5       37.22       39.89     10.95 o
  -4   8   5       80.84       41.91     11.80 o
  -3   8   5        9.46        7.25     11.88 o
  -2   8   5       51.36       39.89      9.35 o
  -1   8   5      153.75      129.57     21.53 o
   0   8   5       59.51       66.04      9.15 o
   1   8   5      129.84      118.78     11.47 o
   2   8   5      268.29      270.88     24.27 o
   3   8   5      271.29      252.26     17.09 o
   4   8   5      430.75      433.86     23.39 o
   5   8   5        1.82        6.58      7.10 o
   6   8   5        4.08        2.98      8.91 o
   7   8   5        0.04        4.86      9.49 o
   8   8   5        0.33       -8.02     14.53 o
   9   8   5        6.96        3.57     15.78 o
  10   8   5       12.10       16.27     11.45 o
 -13   9   5        2.54       -5.71     12.88 o
 -12   9   5        3.99        5.25     12.41 o
 -11   9   5        2.06        5.44      9.88 o
 -10   9   5       13.71       10.59      8.17 o
  -9   9   5        5.45       25.73     11.68 o
  -8   9   5        0.06       -4.12      7.63 o
  -7   9   5       20.57       20.90      9.00 o
  -6   9   5        1.43      -12.01     11.24 o
  -5   9   5       52.66       49.39     15.55 o
  -4   9   5       25.21       -2.82     11.80 o
  -3   9   5      354.69      383.02     52.79 o
  -2   9   5       20.00       27.56      7.02 o
  -1   9   5       83.32       67.01     14.45 o
   0   9   5        1.22       15.96      7.53 o
   1   9   5       87.33       95.08     14.54 o
   2   9   5      126.08      127.74     10.19 o
   3   9   5       52.22       52.08      7.95 o
   4   9   5        0.23       -3.01      6.97 o
   5   9   5      116.53      120.11      8.70 o
   6   9   5        0.75        6.18     10.59 o
   7   9   5        0.00       -2.63     11.19 o
   8   9   5        2.51        4.32     15.42 o
   9   9   5        3.60        7.53     11.23 o
  10   9   5       17.95       33.69     17.78 o
 -12  10   5        1.19        4.14     19.79 o
 -11  10   5        0.23        6.23     10.04 o
 -10  10   5        7.50       17.71     11.90 o
  -9  10   5        2.91       -6.71     29.72 o
  -8  10   5        3.11       13.08      8.98 o
  -7  10   5       64.62       60.20     11.06 o
  -6  10   5       17.50       31.72      9.05 o
  -5  10   5        4.94       10.80      9.62 o
  -4  10   5        8.58       27.81     14.35 o
  -3  10   5      408.75      448.61     77.13 o
  -2  10   5      138.80      149.45     19.14 o
  -1  10   5       10.07       10.25      7.73 o
   0  10   5        8.72        9.43      7.44 o
   1  10   5        4.29       14.85      8.75 o
   2  10   5       58.23       53.06      9.37 o
   3  10   5        8.77       10.75      7.59 o
   4  10   5      103.64       98.95      8.14 o
   5  10   5       30.98       27.86      7.94 o
   6  10   5        0.67        2.03      7.36 o
   7  10   5       12.66       18.35      9.51 o
   8  10   5        0.37        6.24     11.45 o
   9  10   5        0.11       -7.22     16.89 o
 -11  11   5        9.04        4.55     10.43 o
 -10  11   5        2.86        7.75      8.47 o
  -9  11   5       15.69       17.28     16.33 o
  -8  11   5      140.26      176.40     19.30 o
  -7  11   5        5.45        8.72      7.69 o
  -6  11   5       21.82       23.74      9.37 o
  -5  11   5        0.01       -2.28      9.20 o
  -4  11   5       31.56       53.12      8.14 o
  -3  11   5        8.47        6.58      7.05 o
  -2  11   5      173.39      188.83      9.70 o
  -1  11   5      125.34      133.31      9.92 o
   0  11   5        7.87       14.17      9.00 o
   1  11   5        2.50        4.24      8.70 o
   2  11   5        6.16       21.28      7.80 o
   3  11   5       83.68       75.65      9.26 o
   4  11   5        0.46        4.79      8.27 o
   5  11   5        6.07        5.36      7.02 o
   6  11   5        7.18        3.46      8.47 o
   7  11   5        2.63        7.42     11.01 o
   8  11   5        6.06        0.53     16.85 o
 -11  12   5        2.06       27.24     13.19 o
 -10  12   5        0.43       -1.82      8.81 o
  -9  12   5       19.34       21.38     16.58 o
  -8  12   5        0.39       -4.02      9.48 o
  -7  12   5        4.05        4.44      9.02 o
  -6  12   5       12.20       11.29     18.72 o
  -5  12   5        0.52        2.73      8.27 o
  -4  12   5        1.73        6.24      7.57 o
  -3  12   5        5.40        3.20      7.91 o
  -2  12   5        6.79        9.43      8.84 o
  -1  12   5        0.06        7.60      8.76 o
   0  12   5       15.51       21.40      9.10 o
   1  12   5        3.60       11.99      7.06 o
   2  12   5       42.12       45.26      9.25 o
   3  12   5        0.06        0.98      9.12 o
   4  12   5      104.92       92.53     11.42 o
   5  12   5       15.38       15.41      8.23 o
   6  12   5        6.65       11.36      9.74 o
   7  12   5        0.01        3.96      9.61 o
  -9  13   5        5.74       15.42     12.37 o
  -8  13   5        0.08       -0.23      9.29 o
  -7  13   5        0.00        2.78     11.80 o
  -6  13   5        6.40       15.72     21.57 o
  -5  13   5        0.02      -14.09      7.36 o
  -4  13   5      128.55      156.54     18.30 o
  -3  13   5       18.08       19.71      9.33 o
  -2  13   5       18.64       19.26      7.15 o
  -1  13   5      127.37      135.36     21.97 o
   0  13   5       18.00       23.11      9.45 o
   1  13   5        9.80       12.70      7.84 o
   2  13   5       13.45       13.85      9.57 o
   3  13   5        1.24       -1.65      8.00 o
   4  13   5       14.91       15.02      8.62 o
   5  13   5        0.08        1.16     10.10 o
   6  13   5        1.68        5.43      9.17 o
  -8  14   5        9.21       18.11     12.52 o
  -7  14   5        3.50       18.37     10.45 o
  -6  14   5        2.13        0.34      7.49 o
  -5  14   5        9.41        9.93      8.59 o
  -4  14   5        6.02       13.03      8.28 o
  -3  14   5       26.46       29.42      9.42 o
  -2  14   5        4.23       11.45      8.02 o
  -1  14   5        3.83        6.10      8.37 o
   0  14   5       29.13       35.70      9.72 o
   1  14   5        3.41       17.83      9.69 o
   2  14   5       12.11        8.10      7.61 o
   3  14   5       42.67       48.64     11.58 o
   4  14   5       12.75       18.04      9.31 o
   5  14   5        2.86        5.36     10.68 o
  -6  15   5        3.80       10.44      8.33 o
  -5  15   5        1.01        8.62      8.01 o
  -4  15   5        1.33        9.95     16.59 o
  -3  15   5        3.28       12.81      9.85 o
  -2  15   5        3.74       13.24      8.68 o
  -1  15   5        2.88        1.46      8.59 o
   0  15   5        3.06       11.97      9.82 o
   1  15   5        7.73       15.82     10.05 o
   2  15   5        6.30        2.92      8.86 o
   3  15   5       14.41        9.82     10.45 o
  -2  16   5        7.91       18.38     10.79 o
  -1  16   5        0.56       -4.92      9.43 o
  -3 -16   6        0.52       13.68     10.44 o
  -2 -16   6       53.72       57.85     11.44 o
  -1 -16   6        7.11       15.08      9.09 o
   0 -16   6       68.56       88.17     19.77 o
   1 -16   6       12.22       13.94      8.92 o
  -6 -15   6        4.67       23.71     10.69 o
  -5 -15   6       26.54       30.76      8.90 o
  -4 -15   6        0.03        7.62      8.72 o
  -3 -15   6       28.05       28.48      8.64 o
  -2 -15   6       11.25       14.34      8.89 o
  -1 -15   6        2.28       11.32      9.95 o
   0 -15   6        0.20        7.53      7.65 o
   1 -15   6       25.26       39.57      9.50 o
   2 -15   6       17.43       32.23     11.49 o
   3 -15   6        5.96       11.81      7.72 o
   4 -15   6        6.31       19.47     10.35 o
  -8 -14   6        0.05       18.85     16.98 o
  -7 -14   6        1.06        5.00     10.22 o
  -6 -14   6       33.22       40.07      8.78 o
  -5 -14   6        0.03       -1.36      7.55 o
  -4 -14   6       15.13       13.50      8.34 o
  -3 -14   6       31.97       39.21     15.49 o
  -2 -14   6        1.50       -4.29      7.44 o
  -1 -14   6        9.43       -1.13     10.44 o
   0 -14   6        7.07        5.99      6.70 o
   1 -14   6        0.09        5.06      9.40 o
   2 -14   6        6.09        1.33      9.41 o
   3 -14   6      100.65      105.55     11.63 o
   4 -14   6       10.09       19.47      9.95 o
   5 -14   6       16.65       25.99     10.49 o
   6 -14   6       25.84       42.00      9.11 o
  -9 -13   6        1.89        6.86      7.35 o
  -8 -13   6        0.03        3.89      8.52 o
  -7 -13   6       17.75       17.19      8.29 o
  -6 -13   6       18.65       29.32      9.64 o
  -5 -13   6       33.91       47.78      9.36 o
  -4 -13   6       29.09       34.79      9.32 o
  -3 -13   6       18.89       27.80      9.13 o
  -2 -13   6       29.77       37.69      7.25 o
  -1 -13   6        1.19      -12.70      7.29 o
   0 -13   6       19.82       19.51      6.89 o
   1 -13   6       67.34       82.82      8.24 o
   2 -13   6      170.73      216.63     20.72 o
   3 -13   6       50.68       61.58     22.11 o
   4 -13   6        2.88        4.11     18.92 o
   5 -13   6       98.84      131.42     36.21 o
   6 -13   6        1.00       18.05     12.34 o
   7 -13   6        3.08        2.17     10.43 o
 -10 -12   6        2.50        2.19      7.27 o
  -9 -12   6        6.80        4.04      6.27 o
  -8 -12   6      158.80      142.25     12.30 o
  -7 -12   6        2.96        8.64      7.92 o
  -6 -12   6        9.91        9.56      7.78 o
  -5 -12   6       50.37       54.77      7.10 o
  -4 -12   6        0.00        8.27      7.62 o
  -3 -12   6      239.95      228.96     31.60 o
  -2 -12   6       31.92       34.11     11.70 o
  -1 -12   6        1.25        2.70      8.68 o
   0 -12   6      235.31      249.49     35.90 o
   1 -12   6       18.48       32.09      9.80 o
   2 -12   6      409.53      437.61     77.27 o
   3 -12   6        3.34        3.77      9.27 o
   4 -12   6       19.27       23.46     18.87 o
   5 -12   6       95.53      110.08     11.83 o
   6 -12   6        0.62       -3.59     12.12 o
   7 -12   6        0.10        4.38      8.75 o
   8 -12   6       26.08       26.15      9.00 o
 -11 -11   6       25.87       24.63      7.92 o
 -10 -11   6        7.16       16.28      7.50 o
  -9 -11   6       14.65       17.47      8.03 o
  -8 -11   6       12.88       12.66      6.18 o
  -7 -11   6      126.92      118.23     11.34 o
  -6 -11   6       82.55       91.21     12.19 o
  -5 -11   6        5.00       10.48     10.80 o
  -4 -11   6      398.59      412.38     40.18 o
  -3 -11   6       64.33       75.88      8.86 o
  -2 -11   6       22.73       17.90      8.95 o
  -1 -11   6      407.26      455.96     50.85 o
   0 -11   6      130.75      147.40     21.37 o
   1 -11   6      218.50      242.95     19.60 o
   2 -11   6       52.68       50.42      9.25 o
   3 -11   6        2.63        9.47      8.98 o
   4 -11   6       78.74       87.07     31.73 o
   5 -11   6       26.32       34.96      9.92 o
   6 -11   6       42.91       69.33     11.72 o
   7 -11   6        1.33       22.49     17.67 o
   8 -11   6        3.04        2.92      9.98 o
   9 -11   6        5.16       -0.66     10.59 o
 -12 -10   6        0.85       16.11      8.92 o
 -11 -10   6        0.96        8.17      8.25 o
 -10 -10   6       13.54       15.94      7.28 o
  -9 -10   6       41.80       42.12      7.77 o
  -8 -10   6       26.97       24.13      7.49 o
  -7 -10   6      175.33      154.89      7.99 o
  -6 -10   6      150.37      156.25     14.14 o
  -5 -10   6       27.22       30.32     10.36 o
  -4 -10   6      502.36      530.39     48.37 o
  -3 -10   6       29.63       30.21      7.81 o
  -2 -10   6      338.16      329.58     21.60 o
  -1 -10   6      896.49      961.23     91.35 o
   0 -10   6       88.54      103.65      7.99 o
   1 -10   6      174.87      174.65     28.04 o
   2 -10   6       35.48       54.06      9.73 o
   3 -10   6        1.11       11.16      9.72 o
   4 -10   6      240.13      302.71     32.88 o
   5 -10   6        0.05        7.83     15.00 o
   6 -10   6       10.23       13.47     11.31 o
   7 -10   6       70.48       81.61     14.33 o
   8 -10   6        3.55       -0.52      8.68 o
   9 -10   6       27.10       35.07     12.95 o
  10 -10   6       10.98        4.85     18.07 o
 -12  -9   6        2.03        5.13      8.63 o
 -11  -9   6        6.90       12.20      8.16 o
 -10  -9   6        8.78       13.48      6.24 o
  -9  -9   6        0.28       -1.40      6.54 o
  -8  -9   6      285.26      271.69     13.63 o
  -7  -9   6      658.20      639.52     25.63 o
  -6  -9   6        8.49       19.48      6.28 o
  -5  -9   6      459.50      396.02     30.11 o
  -4  -9   6      678.06      657.15     54.22 o
  -3  -9   6        4.48        0.57      7.32 o
  -2  -9   6      283.62      309.17     29.58 o
  -1  -9   6        5.86        9.18     15.13 o
   0  -9   6      184.59      187.08     25.96 o
   1  -9   6       45.74       57.00      9.41 o
   2  -9   6        2.84       17.78      7.95 o
   3  -9   6       14.62       11.90      8.41 o
   4  -9   6        4.38       10.27      9.88 o
   5  -9   6      153.50      155.17     10.01 o
   6  -9   6       16.34       17.38      8.29 o
   7  -9   6       72.30      105.03     11.54 o
   8  -9   6        0.12        7.53      9.55 o
   9  -9   6       21.34       31.22     13.73 o
  10  -9   6        0.66       16.12     12.71 o
 -13  -8   6        0.86        3.89      8.86 o
 -12  -8   6        0.29        3.92      9.64 o
 -11  -8   6       21.98       21.39      6.98 o
 -10  -8   6       60.22       51.36      7.63 o
  -9  -8   6       98.95       84.70      9.02 o
  -8  -8   6      177.19      166.57     12.98 o
  -7  -8   6      120.99      122.92      6.79 o
  -6  -8   6      355.89      343.69     13.18 o
  -5  -8   6      132.80      129.40      9.48 o
  -4  -8   6      603.27      592.53     43.32 o
  -3  -8   6        8.33       12.45      7.31 o
  -2  -8   6      592.66      561.07     40.42 o
  -1  -8   6       71.14       80.94      6.96 o
   0  -8   6      527.25      586.85     58.68 o
   1  -8   6       14.61       17.04      8.22 o
   2  -8   6       75.09       81.93      9.70 o
   3  -8   6      104.26       78.04     14.69 o
   4  -8   6        7.80        1.19      9.89 o
   5  -8   6      185.61      209.47     38.70 o
   6  -8   6        0.62       -0.32     11.73 o
   7  -8   6      151.03      152.33     15.11 o
   8  -8   6       15.14       20.23     11.88 o
   9  -8   6       51.83       46.09     12.12 o
  10  -8   6       11.89        9.21     12.41 o
  11  -8   6        4.19       17.23     12.98 o
 -13  -7   6        1.39       -3.71      9.92 o
 -12  -7   6        8.48       11.31      8.15 o
 -11  -7   6       23.53       21.21      6.33 o
 -10  -7   6      124.87      108.98      7.75 o
  -9  -7   6        1.75       -0.72      7.08 o
  -8  -7   6      938.58      898.58     24.18 o
  -7  -7   6      356.00      362.38      8.36 o
  -6  -7   6        4.41       13.43      6.86 o
  -5  -7   6     2140.24     2079.43     96.78 o
  -4  -7   6      145.11      155.01      8.57 o
  -3  -7   6      409.22      385.95     22.95 o
  -2  -7   6      674.10      695.27     47.82 o
  -1  -7   6       81.75       70.34     11.90 o
   0  -7   6       39.63       49.44      9.27 o
   1  -7   6        9.63       12.97      9.91 o
   2  -7   6       38.56       42.10     19.61 o
   3  -7   6      363.81      353.91     26.50 o
   4  -7   6       39.24       29.30     12.10 o
   5  -7   6      137.40      136.84     27.13 o
   6  -7   6      302.74      296.87     30.32 o
   7  -7   6      117.50      122.60     12.15 o
   8  -7   6      134.07      119.07     10.15 o
   9  -7   6       68.91       59.68     11.96 o
  10  -7   6       29.60       47.25     12.01 o
  11  -7   6        1.84       16.22     12.47 o
 -14  -6   6        1.50        3.14      8.96 o
 -13  -6   6       39.76       32.77      8.29 o
 -12  -6   6       13.81       18.43      9.24 o
 -11  -6   6      243.03      224.65     17.38 o
 -10  -6   6        2.02        8.48      6.48 o
  -9  -6   6      161.43      163.76      6.88 o
  -8  -6   6     1060.55     1047.41     23.87 o
  -7  -6   6        1.55        6.34      4.85 o
  -6  -6   6     1085.09     1048.98     35.22 o
  -5  -6   6      243.02      234.01      8.40 o
  -4  -6   6      216.31      219.26      7.96 o
  -3  -6   6     1098.17     1110.17     55.52 o
  -2  -6   6      604.77      652.98     38.26 o
  -1  -6   6      214.03      214.64     13.90 o
   0  -6   6     1260.39     1183.90    104.94 o
   1  -6   6     1382.41     1238.78    151.50 o
   2  -6   6      756.05      736.20     91.40 o
   3  -6   6      688.66      597.79     79.65 o
   4  -6   6       72.51       60.34     10.24 o
   5  -6   6      249.98      266.08     18.50 o
   6  -6   6      395.19      377.72     66.57 o
   7  -6   6      275.68      246.70     12.67 o
   8  -6   6        0.96        5.58     10.94 o
   9  -6   6        6.10       11.18      7.86 o
  10  -6   6        6.92        7.90     12.06 o
  11  -6   6        5.93        8.11     12.25 o
  12  -6   6        1.22        1.74     13.20 o
 -14  -5   6       22.39       18.79     10.90 o
 -13  -5   6       15.12       19.45      9.57 o
 -12  -5   6      127.08      115.57      7.94 o
 -11  -5   6      118.54      127.30     18.32 o
 -10  -5   6        0.91        1.31      8.32 o
  -9  -5   6        7.25       14.45      6.42 o
  -8  -5   6       54.44       62.03      7.18 o
  -7  -5   6      385.21      377.00      7.63 o
  -6  -5   6      425.46      430.76      8.81 o
  -5  -5   6       35.22       38.96      6.84 o
  -4  -5   6      201.84      207.80      8.19 o
  -3  -5   6      122.59      138.44      8.51 o
  -2  -5   6      354.52      384.88     27.47 o
  -1  -5   6     2755.33     2792.91    165.72 o
   0  -5   6       91.51       89.74      8.72 o
   1  -5   6      803.84      743.78     50.43 o
   2  -5   6      113.61      122.12     17.61 o
   3  -5   6     3334.52     3034.69    420.26 o
   4  -5   6       50.63       51.50     12.26 o
   5  -5   6      238.67      198.38     22.52 o
   6  -5   6        0.01       -1.87     11.63 o
   7  -5   6        0.73        3.57     11.44 o
   8  -5   6      140.20      112.10     18.14 o
   9  -5   6        0.72       -6.25     11.59 o
  10  -5   6       11.53       12.73     11.47 o
  11  -5   6       63.49       83.43     13.50 o
  12  -5   6       17.62       19.54     13.17 o
 -14  -4   6       14.02        2.21     10.03 o
 -13  -4   6        5.79        1.81      9.29 o
 -12  -4   6       80.32       82.94     13.30 o
 -11  -4   6      100.86      103.99     10.76 o
 -10  -4   6        2.93       12.63      7.38 o
  -9  -4   6      135.29      132.36      6.10 o
  -8  -4   6      126.93      116.96      6.58 o
  -7  -4   6      157.97      154.24      7.42 o
  -6  -4   6       94.48      100.79      7.04 o
  -5  -4   6     1572.44     1572.59     20.61 o
  -4  -4   6       16.91       20.92      6.35 o
  -3  -4   6        2.96       10.14      6.21 o
  -2  -4   6        2.24        4.24      8.29 o
  -1  -4   6       42.28       45.66     11.11 o
   0  -4   6      270.83      265.40     12.52 o
   1  -4   6      232.51      210.81     12.84 o
   2  -4   6     1548.96     1483.32    148.62 o
   3  -4   6      439.06      412.96     47.84 o
   4  -4   6      299.00      318.60     41.79 o
   5  -4   6       92.17       80.20     12.54 o
   6  -4   6        0.21        1.56      9.89 o
   7  -4   6        4.26       17.45     11.84 o
   8  -4   6      247.72      232.92     19.22 o
   9  -4   6        0.02        1.29     11.25 o
  10  -4   6        5.84       21.38     11.50 o
  11  -4   6        3.44        6.37     12.06 o
  12  -4   6        6.06       11.62     12.83 o
 -15  -3   6       52.68       45.06     12.90 o
 -14  -3   6       12.45       13.83      8.53 o
 -13  -3   6       23.47       24.44      9.27 o
 -12  -3   6       15.80       21.80      8.88 o
 -11  -3   6       14.16       12.26      8.44 o
 -10  -3   6       66.65       65.10      7.53 o
  -9  -3   6       71.75       63.95      8.30 o
  -8  -3   6      103.40       93.39      6.41 o
  -7  -3   6      356.52      347.61      8.99 o
  -6  -3   6       82.10       88.44      5.85 o
  -5  -3   6       68.82       67.05      5.33 o
  -4  -3   6     1302.81     1275.81     11.32 o
  -3  -3   6      245.67      265.54      7.02 o
  -2  -3   6     2881.79     3095.33     68.77 o
  -1  -3   6      721.78      639.76     16.72 o
   0  -3   6     3569.48     3453.37    199.93 o
   1  -3   6        0.66        5.63      9.44 o
   2  -3   6      430.91      329.67     30.60 o
   3  -3   6      129.98      103.77     11.70 o
   4  -3   6       67.76       64.30     11.99 o
   5  -3   6      299.50      263.32     39.63 o
   6  -3   6       50.50       43.87     25.47 o
   7  -3   6      228.15      228.19     22.96 o
   8  -3   6       99.98       80.94     13.15 o
   9  -3   6       28.18       20.88     11.58 o
  10  -3   6       16.18       21.03     12.56 o
  11  -3   6        0.36        5.29     13.14 o
  12  -3   6        0.08       -1.03     12.96 o
 -15  -2   6        3.32        9.33     10.43 o
 -14  -2   6        3.58       21.59      9.67 o
 -13  -2   6       54.96       45.77      7.56 o
 -12  -2   6       39.98       46.30     12.54 o
 -11  -2   6      113.73      113.61      7.74 o
 -10  -2   6      144.64      133.03      7.93 o
  -9  -2   6      118.79      125.71      7.87 o
  -8  -2   6       48.53       52.25      7.09 o
  -7  -2   6       81.09       88.21      6.35 o
  -6  -2   6      269.44      269.46      7.73 o
  -5  -2   6       35.13       48.46      6.25 o
  -4  -2   6       30.90       26.01      5.84 o
  -3  -2   6       90.32       89.30      6.71 o
  -2  -2   6     2330.95     2402.61     77.06 o
  -1  -2   6        3.51        2.23     10.16 o
   0  -2   6       22.75       27.90     18.72 o
   1  -2   6      155.86      159.71      9.67 o
   2  -2   6      946.47      955.35     78.09 o
   3  -2   6      448.25      426.62     66.86 o
   4  -2   6      315.35      271.86     41.93 o
   5  -2   6        9.15        6.64     12.18 o
   6  -2   6       28.16       33.74     11.75 o
   7  -2   6      143.48      148.54     21.13 o
   8  -2   6       69.50       53.64     11.50 o
   9  -2   6      132.12      154.68     13.13 o
  10  -2   6      209.76      219.16     17.28 o
  11  -2   6       15.64       17.19     12.87 o
  12  -2   6        2.77        9.25     15.33 o
 -15  -1   6       10.60       15.27     10.14 o
 -14  -1   6       14.26       21.83      8.24 o
 -13  -1   6        1.49        4.24      8.88 o
 -12  -1   6       66.48       73.73      7.87 o
 -11  -1   6      113.58      127.77      8.93 o
 -10  -1   6       53.92       51.44      6.54 o
  -9  -1   6       73.29       83.34      7.29 o
  -8  -1   6        2.05       -3.14      6.92 o
  -7  -1   6      641.83      657.59     19.14 o
  -6  -1   6      721.02      742.31     10.98 o
  -5  -1   6      287.08      299.02      6.68 o
  -4  -1   6        3.19        9.61      6.95 o
  -3  -1   6      210.26      186.03      7.44 o
  -2  -1   6     3694.06     4043.77     29.56 o
  -1  -1   6     2335.91     2484.83     23.45 o
   0  -1   6      110.79      111.79     12.07 o
   1  -1   6      206.18      173.73     12.14 o
   2  -1   6      616.26      591.66     55.53 o
   3  -1   6      153.29      141.05     20.02 o
   4  -1   6      128.19      117.22     24.21 o
   5  -1   6       41.67       49.62     12.88 o
   6  -1   6      406.40      356.80     37.81 o
   7  -1   6      568.49      558.16     15.92 o
   8  -1   6        1.78        6.00     11.01 o
   9  -1   6       15.36       11.32     12.15 o
  10  -1   6        1.62        4.25     14.48 o
  11  -1   6        0.08        3.59     16.57 o
  12  -1   6        6.36       17.09     12.52 o
 -15   0   6        0.54       10.31      7.82 o
 -14   0   6       71.42       66.45      8.38 o
 -13   0   6       32.39       44.98      9.08 o
 -12   0   6       16.75       21.15      8.87 o
 -11   0   6       35.67       30.90      7.19 o
 -10   0   6      103.49       93.56      8.74 o
  -9   0   6       18.12       30.78      7.04 o
  -8   0   6        1.95        7.23      6.00 o
  -7   0   6      179.86      186.46      7.64 o
  -6   0   6      591.69      647.69     14.46 o
  -5   0   6     2666.46     2794.89     50.26 o
  -4   0   6       83.94       92.03      6.04 o
  -3   0   6     3660.74     3907.24     37.83 o
  -2   0   6     9939.71    10740.59     61.31 o
  -1   0   6     1350.17     1431.39     30.99 o
   0   0   6      415.06      423.81     12.26 o
   1   0   6      977.42     1079.11     51.90 o
   2   0   6     2426.59     2497.26    211.98 o
   3   0   6     1136.05     1033.99    172.10 o
   4   0   6      340.06      259.55     24.94 o
   5   0   6       19.76       31.46     14.68 o
   6   0   6       62.21       60.50     13.96 o
   7   0   6        8.09        7.55     15.37 o
   8   0   6        8.17       10.25     15.03 o
   9   0   6      102.16      104.51     17.50 o
  10   0   6       27.04       34.75     13.61 o
  11   0   6       33.64       27.63     11.85 o
  12   0   6        6.41       21.17     11.85 o
 -15   1   6       16.23       19.86      8.97 o
 -14   1   6        0.04        2.72      7.98 o
 -13   1   6       78.45       74.40     12.35 o
 -12   1   6       15.77       15.92      6.62 o
 -11   1   6      104.27       99.93      7.86 o
 -10   1   6      166.06      167.18     10.59 o
  -9   1   6       47.07       52.25      7.28 o
  -8   1   6      537.81      541.16     19.89 o
  -7   1   6     1108.68     1174.32     24.73 o
  -6   1   6      827.77      892.35     24.14 o
  -5   1   6      172.56      177.96      7.77 o
  -4   1   6     2707.91     2859.23     57.79 o
  -3   1   6      123.47      114.51      9.63 o
  -2   1   6       24.11       21.05      9.89 o
  -1   1   6       85.92       87.78      8.31 o
   0   1   6     2725.42     2914.64     54.02 o
   1   1   6       34.84       29.15     10.59 o
   2   1   6     3259.97     3568.97    272.02 o
   3   1   6      840.83      768.31    135.58 o
   4   1   6       28.39       24.73     17.44 o
   8   1   6      177.75      186.97     15.25 o
   9   1   6        7.15       13.24     14.53 o
  10   1   6       25.66       35.83     15.55 o
  11   1   6       47.05       35.07     16.04 o
  12   1   6        0.22       -3.48     12.08 o
 -15   2   6        6.50       13.87     10.20 o
 -14   2   6        7.68        4.34      8.26 o
 -13   2   6       23.08       26.99      9.21 o
 -12   2   6       10.17       19.23      8.39 o
 -11   2   6       10.28       13.11      8.54 o
 -10   2   6      200.17      235.72     12.66 o
  -9   2   6       12.26       15.17      6.98 o
  -8   2   6       16.10       26.96      8.11 o
  -7   2   6       38.55       38.39      6.21 o
  -6   2   6      178.20      170.32      8.53 o
  -5   2   6      315.46      350.85      8.37 o
  -4   2   6      855.22      868.49     28.48 o
  -3   2   6        6.17        5.73      9.04 o
  -2   2   6        0.06        5.99      9.26 o
  -1   2   6      185.47      182.79      8.95 o
   0   2   6       47.11       49.98      9.15 o
   1   2   6     3140.20     3546.34    101.79 o
   2   2   6      167.91      163.89     10.37 o
   3   2   6      217.94      172.88     18.60 o
   4   2   6       58.04       38.69      9.40 o
   5   2   6       93.54       84.60     10.21 o
   6   2   6      621.66      660.41     14.01 o
   7   2   6     1015.77     1088.20     19.38 o
   8   2   6       90.51       86.87     11.54 o
   9   2   6       49.91       50.58     14.75 o
  10   2   6       80.85       74.08     10.88 o
  11   2   6        8.84        9.40     10.92 o
  12   2   6        0.13       -5.08     16.89 o
 -15   3   6        2.88       18.24     10.29 o
 -14   3   6        7.65        6.08      8.42 o
 -13   3   6        0.16        0.80      8.01 o
 -12   3   6        2.05       -9.64      7.39 o
 -11   3   6        0.36        5.17      8.51 o
 -10   3   6       77.97       84.92     11.61 o
  -9   3   6       14.59       19.98     10.52 o
  -8   3   6       70.76       64.56      9.20 o
  -7   3   6       48.65       42.56      8.70 o
  -6   3   6       32.65       42.79      8.34 o
  -5   3   6      496.84      551.62     26.94 o
  -4   3   6       53.88       69.03     10.25 o
  -3   3   6     5198.15     5092.03    297.62 o
  -2   3   6      119.29      117.24      9.23 o
  -1   3   6       81.07       92.83      9.99 o
   0   3   6     2402.72     2427.89    131.05 o
   1   3   6      506.11      517.28     38.94 o
   2   3   6      122.33      140.25     13.28 o
   3   3   6        6.70        3.54     11.93 o
   4   3   6       20.76       11.85      8.87 o
   5   3   6      476.14      498.21     16.78 o
   6   3   6        4.89       12.12      9.94 o
   7   3   6      326.82      362.34     15.92 o
   8   3   6       24.98       17.65     14.17 o
   9   3   6       29.92       45.50     14.44 o
  10   3   6      169.27      193.38     16.32 o
  11   3   6        5.65        3.30     11.41 o
  12   3   6        8.92       34.27     17.02 o
 -15   4   6        0.59        6.06     10.55 o
 -14   4   6       12.71       14.71      8.74 o
 -13   4   6        2.29        4.07      9.13 o
 -12   4   6       45.50       52.77     10.66 o
 -11   4   6       27.08       36.94     13.06 o
 -10   4   6       32.03       39.17      8.92 o
  -9   4   6      102.78       94.83     26.03 o
  -8   4   6      142.96      138.25     11.59 o
  -7   4   6        5.36        3.89      8.85 o
  -6   4   6      227.05      201.63     23.43 o
  -5   4   6      624.61      683.43     79.28 o
  -4   4   6      620.61      568.50     47.23 o
  -3   4   6      379.51      390.08     43.96 o
  -2   4   6      375.73      362.41     27.75 o
  -1   4   6     2341.40     2339.90    232.97 o
   0   4   6      149.19      133.92      8.19 o
   1   4   6     1699.93     1594.09    199.48 o
   2   4   6     1409.47     1392.49    171.41 o
   3   4   6        7.30        4.60      9.72 o
   4   4   6      111.40      121.83     13.82 o
   5   4   6       87.16       79.12     13.68 o
   6   4   6      872.49      905.06     18.89 o
   7   4   6      104.55      100.38     14.66 o
   8   4   6      207.77      202.27     15.29 o
   9   4   6       28.71       38.59     15.20 o
  10   4   6      106.36      116.42     15.60 o
  11   4   6        1.81       -2.09     15.95 o
  12   4   6       57.47       58.38     18.09 o
 -14   5   6        0.02       12.37      8.84 o
 -13   5   6        2.88       12.00      9.59 o
 -12   5   6        0.21       -5.97     11.17 o
 -11   5   6       62.87       69.38     22.31 o
 -10   5   6       43.83       62.16     16.58 o
  -9   5   6       21.87       15.77      8.79 o
  -8   5   6       21.95       12.21     10.79 o
  -7   5   6        4.90       22.61     16.18 o
  -6   5   6       11.42        7.47     14.08 o
  -5   5   6      315.28      314.39     37.74 o
  -4   5   6      208.64      189.90     25.86 o
  -3   5   6     1452.95     1262.11    212.92 o
  -2   5   6      435.74      431.36     42.04 o
  -1   5   6      864.24      831.34     90.23 o
   0   5   6      499.45      445.32     39.12 o
   1   5   6      574.66      565.10     45.23 o
   2   5   6     1095.64     1056.30    131.52 o
   3   5   6      123.48      134.47     12.06 o
   4   5   6      317.56      332.90     19.04 o
   5   5   6      107.26      111.22     14.17 o
   6   5   6      724.01      770.12     17.99 o
   7   5   6      483.60      551.71     17.35 o
   8   5   6      106.58       93.47     14.93 o
   9   5   6       17.86       12.03     15.42 o
  10   5   6        7.41       18.36     11.45 o
  11   5   6        0.07      -24.06     16.71 o
 -14   6   6        5.06       13.76     10.24 o
 -13   6   6        1.03        3.23     11.59 o
 -12   6   6        2.95        6.71     11.44 o
 -11   6   6        2.09        0.10      8.50 o
 -10   6   6        0.03        9.33     10.98 o
  -9   6   6       16.92       25.04      8.14 o
  -8   6   6      133.03      136.22     45.98 o
  -7   6   6      106.93       93.69     20.01 o
  -6   6   6       37.97       32.50     10.92 o
  -5   6   6       36.52       55.18     18.96 o
  -4   6   6      255.79      254.85     32.36 o
  -3   6   6     1857.50     1493.17    238.82 o
  -2   6   6      514.34      531.28     62.03 o
  -1   6   6        5.60       15.22      8.55 o
   0   6   6      108.18      118.22     14.95 o
   1   6   6        2.15        0.52      7.18 o
   2   6   6       36.98       43.81      7.46 o
   3   6   6       21.74       17.35      9.65 o
   4   6   6        6.86       13.74      9.57 o
   5   6   6      175.46      183.14     15.16 o
   6   6   6      339.97      375.72     16.68 o
   7   6   6      295.47      319.93     15.96 o
   8   6   6       11.34        6.95     14.48 o
   9   6   6        9.38       14.62     15.33 o
  10   6   6        6.23        2.09     16.13 o
  11   6   6        1.80        1.56     11.54 o
 -14   7   6        5.18       -1.95     12.58 o
 -13   7   6       14.77       23.45     12.07 o
 -12   7   6        0.08       19.33      9.58 o
 -11   7   6        0.28        2.29     11.21 o
 -10   7   6        1.84        6.44      9.12 o
  -9   7   6       43.79       41.00      9.39 o
  -8   7   6      114.16       98.20     21.46 o
  -7   7   6      316.44      328.22     52.69 o
  -6   7   6      322.11      331.86     73.85 o
  -5   7   6       73.18       81.24      8.23 o
  -4   7   6      156.56      137.00     44.74 o
  -3   7   6       59.78       93.19     10.15 o
  -2   7   6      150.91      148.73     18.39 o
  -1   7   6        6.23        0.50      7.73 o
   0   7   6        4.18        5.05      8.60 o
   1   7   6       45.04       43.27      7.68 o
   2   7   6       34.96       37.08      7.58 o
   3   7   6       37.79       39.34      7.67 o
   4   7   6        0.74        5.88      9.58 o
   5   7   6       33.41       36.72      8.69 o
   6   7   6       89.58      100.02     14.66 o
   7   7   6        1.34       -0.18     11.27 o
   8   7   6        8.57       18.54     15.11 o
   9   7   6       27.43       29.01     15.95 o
  10   7   6       29.94        7.40     12.12 o
  11   7   6        2.76        8.33     12.75 o
 -13   8   6        9.09       33.60     12.35 o
 -12   8   6        0.71        0.31      8.14 o
 -11   8   6        3.23        1.15     12.19 o
 -10   8   6       15.16       29.87     11.22 o
  -9   8   6        2.77        3.20     11.15 o
  -8   8   6      107.93      108.50     22.53 o
  -7   8   6      170.94      173.94     53.99 o
  -6   8   6        1.41        1.28      7.86 o
  -5   8   6      139.88      146.82     34.82 o
  -4   8   6       13.49       35.59     11.44 o
  -3   8   6        4.52        3.69      7.95 o
  -2   8   6       16.62       21.63      6.96 o
  -1   8   6        2.49        9.01      8.56 o
   0   8   6      255.86      241.46     27.69 o
   1   8   6       81.75       65.17      9.21 o
   2   8   6      130.87      127.58      9.35 o
   3   8   6      586.66      586.51     33.53 o
   4   8   6       56.12       54.39      6.14 o
   5   8   6       25.35       27.28      9.85 o
   6   8   6       15.96       17.65     14.13 o
   7   8   6        7.31       18.81     14.84 o
   8   8   6        0.58        5.70     10.70 o
   9   8   6        0.96        3.03     11.81 o
  10   8   6        0.02        3.48     16.22 o
 -13   9   6        1.56        8.42     12.62 o
 -12   9   6       10.90        5.44     10.43 o
 -11   9   6        0.05        2.00     11.70 o
 -10   9   6        0.38       -3.32      9.32 o
  -9   9   6       23.51       26.67      9.31 o
  -8   9   6        1.06        6.96     10.82 o
  -7   9   6        1.71       19.26     10.71 o
  -6   9   6      116.30      105.32     15.89 o
  -5   9   6       95.92       89.77      9.72 o
  -4   9   6       94.12       85.82      8.52 o
  -3   9   6        6.38       14.97      7.90 o
  -2   9   6      250.30      251.63     41.91 o
  -1   9   6      162.75      156.94     25.17 o
   0   9   6       26.87       31.91      8.06 o
   1   9   6       23.70       20.77      8.94 o
   2   9   6        7.19       11.32      6.52 o
   3   9   6      305.87      301.80     23.72 o
   4   9   6        6.35       13.79      7.63 o
   5   9   6        6.55       13.50     10.04 o
   6   9   6       46.38       50.02     11.51 o
   7   9   6       13.04       10.87     15.55 o
   8   9   6        3.86       13.01     15.64 o
   9   9   6        1.98        0.00     16.53 o
 -12  10   6        0.02       -4.09     12.60 o
 -11  10   6        1.04        0.05      9.80 o
 -10  10   6        6.12        5.94     16.42 o
  -9  10   6        0.02        1.56     11.33 o
  -8  10   6      102.70      117.28     32.47 o
  -7  10   6       19.52       14.50     25.29 o
  -6  10   6        9.09       -0.70      8.96 o
  -5  10   6        1.08       10.36      8.93 o
  -4  10   6       67.84       72.23      7.20 o
  -3  10   6        4.46        5.81      7.84 o
  -2  10   6      141.82      162.61     15.98 o
  -1  10   6      129.58      109.72     16.31 o
   0  10   6       21.37       17.65      9.84 o
   1  10   6        2.50        1.82      8.81 o
   2  10   6       80.58       79.37     10.29 o
   3  10   6      150.28      152.94      8.17 o
   4  10   6        3.59        3.94      6.73 o
   5  10   6       20.11       17.00      7.33 o
   6  10   6       15.93        9.88     10.66 o
   7  10   6        1.16       14.48     15.82 o
   8  10   6        9.37        0.45     17.02 o
   9  10   6        8.21       17.34     18.58 o
 -11  11   6        0.03        2.29     11.25 o
 -10  11   6        4.35       13.89     10.00 o
  -9  11   6        0.70       -4.35     11.72 o
  -8  11   6       48.92       43.76     11.13 o
  -7  11   6       35.04       37.70      9.11 o
  -6  11   6        3.43       11.13     13.86 o
  -5  11   6      110.60      111.05      9.85 o
  -4  11   6        4.97        5.67      7.82 o
  -3  11   6        0.46        6.79      7.70 o
  -2  11   6       23.56       19.90      9.16 o
  -1  11   6      136.72      136.72     17.25 o
   0  11   6        3.45        6.41      8.75 o
   1  11   6       13.15       27.81      7.53 o
   2  11   6        0.02        4.10      8.77 o
   3  11   6       15.76       18.76      8.05 o
   4  11   6       23.80       21.18      8.17 o
   5  11   6       28.13       22.84      8.32 o
   6  11   6        0.00        0.20     11.50 o
   7  11   6        0.62       -2.84     11.14 o
   8  11   6        0.86        7.58     11.81 o
 -10  12   6        8.50       22.90      8.92 o
  -9  12   6        3.43        9.03      8.54 o
  -8  12   6        5.73       19.57      8.25 o
  -7  12   6        1.54        5.18      9.06 o
  -6  12   6        2.01        0.63      9.57 o
  -5  12   6        4.92       18.65      8.06 o
  -4  12   6       28.92       43.31      9.17 o
  -3  12   6       22.99       27.74      9.03 o
  -2  12   6       37.19       41.33      7.94 o
  -1  12   6      127.78      130.34     21.35 o
   0  12   6       13.54       18.53      9.44 o
   1  12   6       44.41       44.21     10.64 o
   2  12   6        5.47        5.07      9.15 o
   3  12   6        9.01       14.07      9.64 o
   4  12   6       19.75       23.96      9.67 o
   5  12   6        0.64        8.14      8.76 o
   6  12   6        4.38       11.51     11.81 o
   7  12   6        0.50        4.87     13.47 o
  -9  13   6        5.82        1.02     10.16 o
  -8  13   6        6.16       16.26      9.76 o
  -7  13   6        0.01        2.51      9.90 o
  -6  13   6       11.31       19.14      8.29 o
  -5  13   6        9.78       11.06      9.56 o
  -4  13   6        4.98        3.77      9.33 o
  -3  13   6       58.20       57.98      9.48 o
  -2  13   6       13.13       18.63      9.11 o
  -1  13   6       15.35       16.15      8.09 o
   0  13   6       18.36       19.88      8.39 o
   1  13   6       36.23       39.37      7.93 o
   2  13   6       23.56       39.54      9.76 o
   3  13   6        5.92       12.79      9.46 o
   4  13   6        7.47        7.19      9.98 o
   5  13   6        1.93        1.87      9.64 o
   6  13   6        3.24        8.20     13.76 o
  -8  14   6        1.97       11.40     10.36 o
  -7  14   6        3.75       14.25      8.69 o
  -6  14   6        1.36        1.94      8.43 o
  -5  14   6       42.44       51.75      8.78 o
  -4  14   6        3.04        4.75      8.36 o
  -3  14   6        0.05       -1.43      8.41 o
  -2  14   6        0.59       -4.25      8.30 o
  -1  14   6        6.56       11.51      9.59 o
   0  14   6        1.37        9.64      8.16 o
   1  14   6       10.14       13.31      8.58 o
   2  14   6        3.35        6.81      8.44 o
   3  14   6       10.71       12.19     10.25 o
   4  14   6        3.48       10.34     10.82 o
  -6  15   6       13.59       25.41     10.51 o
  -5  15   6       13.52       12.76     10.42 o
  -4  15   6        0.08        6.44      8.86 o
  -3  15   6        1.77       -4.25      7.85 o
  -2  15   6       11.16       18.00     10.37 o
  -1  15   6        1.97        9.52     10.22 o
   0  15   6        0.47       12.28     10.37 o
   1  15   6        3.69        5.63     10.26 o
   2  15   6        0.13       12.22     10.84 o
  -2 -16   7        0.52       11.90     17.42 o
  -1 -16   7        2.32        9.21      9.18 o
   0 -16   7        7.09       11.14     18.90 o
  -5 -15   7       12.48       18.61     12.73 o
  -4 -15   7        0.09       10.94     10.75 o
  -3 -15   7       27.45       34.96      7.94 o
  -2 -15   7        0.11        3.84      7.73 o
  -1 -15   7        5.00       12.97      7.67 o
   0 -15   7       13.04       21.65      8.75 o
   1 -15   7       18.58       37.51      8.74 o
   2 -15   7        1.25        7.52      8.72 o
   3 -15   7        4.53       10.43      7.95 o
  -7 -14   7        0.99       11.48      7.81 o
  -6 -14   7       16.23       16.92      8.57 o
  -5 -14   7        1.44       -7.94     12.05 o
  -4 -14   7       13.86       11.77      9.70 o
  -3 -14   7        2.15        3.82      9.60 o
  -2 -14   7       10.69       18.25      8.20 o
  -1 -14   7        3.37        0.68      8.47 o
   0 -14   7        3.93        2.61      7.43 o
   1 -14   7        7.37       19.41      8.38 o
   2 -14   7       23.17       25.33      6.91 o
   3 -14   7        2.79       -1.25     12.75 o
   4 -14   7        1.14       12.28     10.05 o
   5 -14   7        0.39        0.13     10.63 o
  -9 -13   7        2.24        5.26     10.24 o
  -8 -13   7        1.47        2.07      8.63 o
  -7 -13   7       69.44       65.65      9.89 o
  -6 -13   7        1.67        9.14      7.50 o
  -5 -13   7        0.27       -4.12      9.32 o
  -4 -13   7       34.95       34.73      7.02 o
  -3 -13   7        0.19        8.14      9.24 o
  -2 -13   7       38.25       58.21      8.22 o
  -1 -13   7       28.72       28.87      8.77 o
   0 -13   7        2.82       17.05      7.85 o
   1 -13   7       16.12       24.82      9.54 o
   2 -13   7       19.57       19.65      7.11 o
   3 -13   7        0.04        0.63      9.89 o
   4 -13   7       43.55       46.63      9.09 o
   5 -13   7       25.09       29.16      8.87 o
   6 -13   7        1.26       20.29     12.83 o
   7 -13   7        5.74        0.39     12.54 o
 -10 -12   7       73.05       66.12      8.08 o
  -9 -12   7        2.92        5.54      7.51 o
  -8 -12   7       31.69       42.70      8.18 o
  -7 -12   7        0.10        6.95      9.27 o
  -6 -12   7       39.81       24.33      9.48 o
  -5 -12   7        6.01       11.48     10.72 o
  -4 -12   7        3.14       10.89      7.07 o
  -3 -12   7        3.50        7.41      6.21 o
  -2 -12   7       19.51       26.54      7.32 o
  -1 -12   7        1.70       11.44      8.66 o
   0 -12   7        0.12        7.11      7.50 o
   1 -12   7        0.00       -2.34      6.84 o
   2 -12   7        3.37        2.35      9.48 o
   3 -12   7       34.32       44.05      9.58 o
   4 -12   7        3.02        9.83      9.58 o
   5 -12   7       18.29       28.91      9.73 o
   6 -12   7        4.06       22.63     12.07 o
   7 -12   7        1.06        4.85      8.92 o
   8 -12   7        4.53       14.29      9.19 o
 -11 -11   7        0.44        4.76      7.92 o
 -10 -11   7        9.25       11.74      7.36 o
  -9 -11   7       89.41       80.54      7.54 o
  -8 -11   7       64.92       59.93      7.35 o
  -7 -11   7        0.30        6.47      7.85 o
  -6 -11   7        0.16        8.75      7.88 o
  -5 -11   7      430.16      438.45     76.44 o
  -4 -11   7       46.53       56.41      8.69 o
  -3 -11   7      110.65      100.01      7.65 o
  -2 -11   7        4.19        0.78      7.85 o
  -1 -11   7      297.37      341.02     29.22 o
   0 -11   7        3.31        0.66      8.69 o
   1 -11   7       93.94      108.10      9.34 o
   2 -11   7       58.89       69.80     11.52 o
   3 -11   7       18.34       22.55      8.16 o
   4 -11   7        1.35       23.78     14.15 o
   5 -11   7       62.74       61.46     11.61 o
   6 -11   7        5.19        1.71     11.65 o
   7 -11   7        0.81        2.90     12.33 o
   8 -11   7        1.31       -7.40     10.13 o
   9 -11   7        0.06        7.22     13.15 o
 -12 -10   7        8.09        8.78      7.15 o
 -11 -10   7        0.92       10.80      6.69 o
 -10 -10   7        0.20        4.58      7.19 o
  -9 -10   7        0.75        1.13      6.15 o
  -8 -10   7       38.55       41.60      6.93 o
  -7 -10   7        9.87       20.92      6.69 o
  -6 -10   7      108.35      123.50      8.87 o
  -5 -10   7      554.64      559.52     46.51 o
  -4 -10   7      352.00      349.00     24.86 o
  -3 -10   7        7.26       13.18      6.67 o
  -2 -10   7      397.29      417.30     36.93 o
  -1 -10   7       90.38      125.86     15.17 o
   0 -10   7        3.33       16.82      7.26 o
   1 -10   7        0.05       -5.50      9.51 o
   2 -10   7       26.37       30.65     11.34 o
   3 -10   7       38.43       42.45      9.81 o
   4 -10   7       75.74       94.44     14.82 o
   5 -10   7        0.12        5.97      9.95 o
   6 -10   7       28.61       13.67      9.80 o
   7 -10   7        8.56        3.84     15.95 o
   8 -10   7        4.36      -10.20      9.79 o
   9 -10   7        1.51        9.33     12.98 o
 -12  -9   7        0.56       -8.71      7.92 o
 -11  -9   7        2.41        5.38      6.54 o
 -10  -9   7        0.17        4.39      7.66 o
  -9  -9   7       20.49       27.02      6.69 o
  -8  -9   7      288.42      255.29     13.03 o
  -7  -9   7      164.78      183.58     13.06 o
  -6  -9   7      606.02      553.40     30.53 o
  -5  -9   7      843.63      757.62     45.15 o
  -4  -9   7      120.10      107.08      9.23 o
  -3  -9   7       51.17       68.22     10.29 o
  -2  -9   7       40.34       46.92      9.73 o
  -1  -9   7        3.96        1.81     10.48 o
   0  -9   7      124.39      144.33      7.47 o
   1  -9   7      189.40      200.96     20.93 o
   2  -9   7       27.84       28.86      9.94 o
   3  -9   7       23.38       24.62     11.87 o
   4  -9   7        4.05       10.86     11.74 o
   5  -9   7       31.56       32.45     11.19 o
   6  -9   7       12.10       18.03     11.34 o
   7  -9   7       17.28       32.15      9.45 o
   8  -9   7       25.25       34.45      8.71 o
   9  -9   7        0.21       20.63     12.13 o
  10  -9   7        1.01       10.76     10.75 o
 -13  -8   7       17.32       20.46     10.30 o
 -12  -8   7        0.00       -6.63      9.63 o
 -11  -8   7        1.92       13.20      7.79 o
 -10  -8   7      235.24      214.05      6.67 o
  -9  -8   7       10.30       19.15      7.34 o
  -8  -8   7       50.37       55.68      6.06 o
  -7  -8   7       68.32       79.56      9.01 o
  -6  -8   7      130.23      142.30      7.62 o
  -5  -8   7      251.61      281.10     19.45 o
  -4  -8   7      152.07      165.20     19.33 o
  -3  -8   7       39.73       44.66      7.73 o
  -2  -8   7       28.01       30.74      7.55 o
  -1  -8   7      502.00      508.77     35.19 o
   0  -8   7       40.54       39.63      9.58 o
   1  -8   7        1.79        9.23      9.37 o
   2  -8   7        6.84        9.94     11.58 o
   3  -8   7       19.37       29.99     23.98 o
   4  -8   7      536.21      528.01     76.92 o
   5  -8   7      133.93      161.56     50.93 o
   6  -8   7       13.53       29.11      9.60 o
   7  -8   7        1.55        0.38      9.94 o
   8  -8   7        0.24       -0.01     12.92 o
   9  -8   7        2.85        0.25     12.05 o
  10  -8   7        1.64        2.41     10.13 o
 -13  -7   7       25.35       26.06      8.47 o
 -12  -7   7        0.34       -3.40      6.57 o
 -11  -7   7       87.02       86.07      7.22 o
 -10  -7   7       20.54       21.87      6.75 o
  -9  -7   7        0.02        1.43      6.38 o
  -8  -7   7        0.14        5.01      7.34 o
  -7  -7   7     1529.56     1467.41     49.26 o
  -6  -7   7     1194.61     1137.84     42.36 o
  -5  -7   7       58.84       63.64      5.59 o
  -4  -7   7      246.68      257.25     20.38 o
  -3  -7   7      362.15      350.77     24.05 o
  -2  -7   7       81.96       80.51      7.13 o
  -1  -7   7        0.93       -0.27      7.46 o
   0  -7   7       53.21       41.76     11.43 o
   1  -7   7      417.09      432.00     55.77 o
   2  -7   7      252.55      260.31     34.14 o
   3  -7   7      177.90      149.42     26.46 o
   4  -7   7      166.37      169.46     13.75 o
   5  -7   7       64.20       54.11     12.32 o
   6  -7   7        0.00        5.76     12.02 o
   7  -7   7       17.15       16.86      8.25 o
   8  -7   7       21.78       18.02      9.29 o
   9  -7   7        1.16       -6.02     11.64 o
  10  -7   7        7.58       22.26     12.10 o
  11  -7   7        1.31        7.29     12.86 o
 -14  -6   7       21.09       21.79     10.47 o
 -13  -6   7        3.00        6.20      9.56 o
 -12  -6   7        0.40        2.70      9.11 o
 -11  -6   7        0.17       11.01      8.74 o
 -10  -6   7       33.10       33.62      5.65 o
  -9  -6   7      410.08      405.94     12.94 o
  -8  -6   7      333.79      348.90      9.13 o
  -7  -6   7       16.78       17.79      5.81 o
  -6  -6   7       33.54       32.11      7.20 o
  -5  -6   7      177.34      187.21      9.64 o
  -4  -6   7        0.36       -1.79      5.76 o
  -3  -6   7      165.75      160.77     13.31 o
  -2  -6   7     1182.18     1332.61     77.00 o
  -1  -6   7     1067.69     1191.48     58.15 o
   0  -6   7      123.00      147.84     14.62 o
   1  -6   7       88.57       89.27     11.51 o
   2  -6   7      470.97      493.08     71.01 o
   3  -6   7        1.20       10.09     12.14 o
   4  -6   7      250.23      215.89     26.67 o
   5  -6   7        4.76       13.92     11.45 o
   6  -6   7        8.99        9.85      9.92 o
   7  -6   7       36.38       28.89     11.52 o
   8  -6   7      124.87      123.69     12.12 o
   9  -6   7        0.85        6.60     12.03 o
  10  -6   7       36.32       50.92     12.84 o
  11  -6   7        0.57        0.19     12.68 o
 -14  -5   7        3.89        9.72      8.79 o
 -13  -5   7       62.06       64.52      9.84 o
 -12  -5   7       14.93       13.39      9.18 o
 -11  -5   7      235.72      235.22      9.53 o
 -10  -5   7       71.63       70.77      6.19 o
  -9  -5   7        1.60        6.75      5.99 o
  -8  -5   7      376.21      385.86     13.00 o
  -7  -5   7        3.66        5.71      6.29 o
  -6  -5   7      537.91      529.38     13.39 o
  -5  -5   7      204.16      225.31      8.68 o
  -4  -5   7      315.55      319.18     10.66 o
  -3  -5   7      182.95      191.16      8.65 o
  -2  -5   7     1153.96     1234.77     61.07 o
  -1  -5   7      782.49      746.08     79.33 o
   0  -5   7     1634.43     1571.58    106.96 o
   1  -5   7      277.46      264.72     21.12 o
   2  -5   7     1858.25     1754.25    205.03 o
   3  -5   7        6.29       10.17     10.03 o
   4  -5   7      141.75      127.79     18.88 o
   5  -5   7      114.41      114.19     27.46 o
   6  -5   7       14.24       26.34     11.72 o
   7  -5   7      136.48      124.56     13.62 o
   8  -5   7       43.88       44.09     11.44 o
   9  -5   7       13.67       12.50      8.15 o
  10  -5   7        2.77       -0.79     13.04 o
  11  -5   7        2.79       -0.06     12.79 o
  12  -5   7       13.47       20.72     18.49 o
 -14  -4   7       14.46       11.12      7.62 o
 -13  -4   7        0.02       -9.70      9.41 o
 -12  -4   7       42.25       36.77      7.97 o
 -11  -4   7       69.26       62.95      6.91 o
 -10  -4   7       71.26       71.78      6.58 o
  -9  -4   7      450.00      443.30     20.89 o
  -8  -4   7       21.51       27.21      6.19 o
  -7  -4   7       21.46       19.10      6.92 o
  -6  -4   7      112.29      124.73      5.99 o
  -5  -4   7       17.64       35.48      6.04 o
  -4  -4   7       12.02       13.74      5.66 o
  -3  -4   7      247.41      237.69     12.77 o
  -2  -4   7     1976.08     2068.20     70.50 o
  -1  -4   7      868.38      880.71     75.53 o
   0  -4   7     3002.14     3055.63    195.21 o
   1  -4   7     1056.29     1087.82    120.93 o
   2  -4   7      637.68      523.29     67.67 o
   3  -4   7       84.83       98.49     11.23 o
   4  -4   7        4.17        4.25     11.46 o
   5  -4   7        1.17       -1.34     11.96 o
   6  -4   7       16.09       26.65     11.83 o
   7  -4   7        4.02      -14.56     11.28 o
   8  -4   7      331.07      314.54     44.30 o
   9  -4   7       41.98       41.80     11.83 o
  10  -4   7       28.57       42.17     12.82 o
  11  -4   7        0.00        2.53     13.20 o
  12  -4   7        0.67        2.22     12.97 o
 -15  -3   7        0.32        2.66      9.27 o
 -14  -3   7       35.91       28.73      9.90 o
 -13  -3   7        4.57       19.34      9.05 o
 -12  -3   7       36.25       27.27      6.72 o
 -11  -3   7       80.82       89.03      6.77 o
 -10  -3   7       19.59       34.27      8.32 o
  -9  -3   7      480.18      454.78     13.23 o
  -8  -3   7       42.21       30.66      5.29 o
  -7  -3   7        0.50        5.47      5.60 o
  -6  -3   7       18.98        8.10      6.53 o
  -5  -3   7       64.82       69.71      5.43 o
  -4  -3   7     7143.86     7961.13     36.89 o
  -3  -3   7    10431.88    11140.35    275.30 o
  -2  -3   7      453.89      515.71     18.74 o
  -1  -3   7     2674.21     2784.86     34.41 o
   0  -3   7     2028.44     1749.09    127.37 o
   1  -3   7       52.64       52.62      9.67 o
   2  -3   7       53.11       55.18     11.48 o
   3  -3   7        0.01        2.50     11.12 o
   4  -3   7      338.03      356.38     40.61 o
   5  -3   7       41.78       47.52     12.40 o
   6  -3   7       20.39       18.78     11.96 o
   7  -3   7       20.94       24.32     11.18 o
   8  -3   7       48.66       43.54     11.68 o
   9  -3   7       26.22       36.27     12.60 o
  10  -3   7       35.96       41.28     11.99 o
  11  -3   7        0.45        8.94     11.94 o
  12  -3   7        3.69        5.91     14.14 o
 -15  -2   7        0.65       -3.30      8.77 o
 -14  -2   7       17.17       17.74      8.29 o
 -13  -2   7        2.65       12.72      7.90 o
 -12  -2   7        0.04        1.92      8.67 o
 -11  -2   7      327.57      322.39      8.50 o
 -10  -2   7        8.14        7.72      8.40 o
  -9  -2   7      190.79      212.39      8.72 o
  -8  -2   7      128.89      126.04      8.25 o
  -7  -2   7      171.87      169.28      6.68 o
  -6  -2   7     1014.46     1032.71      9.02 o
  -5  -2   7     2086.06     2095.38     21.23 o
  -4  -2   7       46.10       61.88      7.06 o
  -3  -2   7     4905.15     5463.92     34.40 o
  -2  -2   7     5586.65     5982.64    179.58 o
  -1  -2   7     1004.07      947.07     15.06 o
   0  -2   7      368.71      338.81     19.53 o
   1  -2   7      143.66      118.52     12.71 o
   2  -2   7      427.10      469.29     42.62 o
   3  -2   7      530.39      469.82     62.05 o
   4  -2   7       40.00       28.32     12.05 o
   5  -2   7       31.36       29.51     12.26 o
   6  -2   7        8.30        6.60     11.77 o
   7  -2   7       73.26       79.37     13.10 o
   8  -2   7      208.05      170.35     12.94 o
   9  -2   7       24.22       21.84     11.17 o
  10  -2   7       35.61       38.30     11.69 o
  11  -2   7        0.18        0.54     14.19 o
  12  -2   7        0.63        2.35     16.21 o
 -15  -1   7        1.87       -1.89      8.45 o
 -14  -1   7        1.61        0.15      6.57 o
 -13  -1   7        7.63       13.05      7.73 o
 -12  -1   7       33.26       33.72      8.81 o
 -11  -1   7      324.42      305.16      7.92 o
 -10  -1   7        3.38       10.62      7.02 o
  -9  -1   7       10.28        8.50      8.59 o
  -8  -1   7      356.88      385.38      9.18 o
  -7  -1   7      973.53     1077.45     17.77 o
  -6  -1   7       14.89       23.07      5.16 o
  -5  -1   7      838.13      891.15     11.34 o
  -4  -1   7      240.05      265.10      7.75 o
  -3  -1   7      756.87      768.59     17.62 o
  -2  -1   7      405.66      428.92      9.62 o
  -1  -1   7      138.10      141.31     11.51 o
   0  -1   7       65.73       59.99     10.96 o
   1  -1   7      347.90      364.73     19.10 o
   2  -1   7       25.14       18.43     10.26 o
   3  -1   7     1832.68     1572.88     27.97 o
   4  -1   7      613.63      635.09    125.67 o
   5  -1   7       82.16       73.44     18.28 o
   6  -1   7      773.78      709.03    104.25 o
   7  -1   7        2.52        1.12     13.33 o
   8  -1   7       27.23       21.18     13.20 o
   9  -1   7        0.08        5.07     14.18 o
  10  -1   7        3.21        4.40     15.86 o
  11  -1   7        0.03        3.88     25.09 o
  12  -1   7        0.76        2.09     17.16 o
 -15   0   7       44.46       37.04      9.01 o
 -14   0   7        0.10        7.71      9.19 o
 -13   0   7        0.19       18.28      9.01 o
 -12   0   7       35.54       35.90      7.76 o
 -11   0   7      170.79      169.76      8.96 o
 -10   0   7       19.44       25.81      8.34 o
  -9   0   7       60.27       71.23      8.38 o
  -8   0   7       12.05        4.33      7.09 o
  -7   0   7     2639.48     2694.15     56.90 o
  -6   0   7     1099.73     1165.39     10.83 o
  -5   0   7      224.08      227.00      9.03 o
  -4   0   7     4295.88     4574.67     68.46 o
  -3   0   7      929.44     1023.46     14.22 o
  -2   0   7     2111.59     2222.63     16.82 o
  -1   0   7      131.44      142.44     11.63 o
   0   0   7     1865.95     1955.30     19.48 o
   1   0   7      180.63      180.19      9.77 o
   2   0   7     1135.54     1268.78    102.15 o
   3   0   7      438.40      382.54     54.31 o
   4   0   7       13.60       12.94     13.66 o
   5   0   7       48.23       65.28     13.80 o
   6   0   7      243.43      264.43     36.65 o
   7   0   7       39.39       30.10     15.30 o
   8   0   7       26.23       28.05     17.27 o
  10   0   7       24.84       38.24     15.87 o
  11   0   7        1.19       16.93     11.01 o
  12   0   7        8.04        6.51     12.43 o
 -15   1   7        7.17       10.00      8.76 o
 -14   1   7       18.16       29.35      9.72 o
 -13   1   7        0.06       -2.20      8.03 o
 -12   1   7        4.96        7.39      6.46 o
 -11   1   7       10.30       15.65      6.56 o
 -10   1   7        5.18       11.36      8.42 o
  -9   1   7       13.36       14.43      6.95 o
  -8   1   7      378.75      392.94     12.88 o
  -7   1   7      689.98      714.69     12.74 o
  -6   1   7      378.04      395.34      9.27 o
  -5   1   7     1470.84     1431.47     36.84 o
  -4   1   7     2855.57     2993.00     61.90 o
  -3   1   7      745.11      751.06     10.74 o
  -2   1   7        0.09       11.24      7.84 o
  -1   1   7       94.45       96.30     10.64 o
   0   1   7      953.50     1069.61     25.39 o
   1   1   7     1450.65     1585.29     38.02 o
   2   1   7      154.85      158.38     14.54 o
   3   1   7        6.63       14.17     13.52 o
   4   1   7       40.47       45.68     15.86 o
   5   1   7       26.42       23.94     21.02 o
   8   1   7       79.60       82.23     14.35 o
   9   1   7       24.07       36.14     14.39 o
  10   1   7        0.93        1.47     15.69 o
  11   1   7        0.01       10.25     16.76 o
  12   1   7        1.42       -3.43     12.21 o
 -15   2   7       12.01       23.30      9.11 o
 -14   2   7        0.05        1.67      8.11 o
 -13   2   7        2.40        7.98      9.05 o
 -12   2   7        3.49        4.15      9.83 o
 -11   2   7       38.17       38.93      6.68 o
 -10   2   7        0.05        0.51      6.34 o
  -9   2   7        8.98       12.46      8.26 o
  -8   2   7      140.81      133.09      8.56 o
  -7   2   7      625.53      675.31     34.76 o
  -6   2   7      377.02      421.59      9.26 o
  -5   2   7      902.45      930.66     41.67 o
  -4   2   7       25.31       29.76      6.12 o
  -3   2   7      705.01      723.83     23.02 o
  -2   2   7      265.69      254.43     11.83 o
  -1   2   7        6.21        7.37      7.87 o
   0   2   7     1672.11     1753.37     18.74 o
   1   2   7       92.89      117.72     11.60 o
   2   2   7      478.13      526.61     26.60 o
   3   2   7       27.32       32.44     15.83 o
   4   2   7       58.73       54.20      9.58 o
   5   2   7        0.94       -4.06     13.10 o
   6   2   7        0.44        7.80     13.90 o
   7   2   7        5.34       26.29      9.36 o
   8   2   7      517.83      545.08     17.00 o
   9   2   7       10.58       11.90     14.35 o
  10   2   7        7.38       20.32     10.65 o
  11   2   7        0.20        2.76     16.18 o
  12   2   7       16.43       16.31     17.74 o
 -15   3   7        0.04        8.64      8.86 o
 -14   3   7        4.11        3.78      8.53 o
 -13   3   7        7.38       10.62      7.16 o
 -12   3   7       41.14       52.61      8.63 o
 -11   3   7        7.26       13.33      7.57 o
 -10   3   7      244.77      240.01     18.32 o
  -9   3   7       12.65       15.41      7.20 o
  -8   3   7       28.34       28.21      7.35 o
  -7   3   7        0.55       -1.94      8.17 o
  -6   3   7      202.85      205.91     10.76 o
  -5   3   7      487.30      485.35     24.19 o
  -4   3   7       14.75       15.98      7.03 o
  -3   3   7     1977.48     1853.67    155.37 o
  -2   3   7       14.24       12.57      8.61 o
  -1   3   7      158.70      177.82     17.35 o
   0   3   7      288.78      274.80     13.86 o
   1   3   7     1544.28     1597.22     95.07 o
   2   3   7      379.18      404.39     32.10 o
   3   3   7      238.55      245.72     29.04 o
   4   3   7      176.36      215.92     14.62 o
   5   3   7        0.44       15.95     13.06 o
   6   3   7       38.85       44.08     14.62 o
   7   3   7      214.06      207.05     11.86 o
   8   3   7        2.11       -4.81      9.94 o
   9   3   7        0.00        1.47     10.61 o
  10   3   7       29.19       39.44     15.64 o
  11   3   7       10.06       25.09     12.12 o
  12   3   7        0.05        8.24     18.14 o
 -15   4   7        1.16       10.92     10.02 o
 -14   4   7        3.68       -0.45     10.07 o
 -13   4   7       18.17       31.59      8.09 o
 -12   4   7        0.07       -0.70      7.90 o
 -11   4   7      195.70      239.88     24.05 o
 -10   4   7        3.63       10.32      7.36 o
  -9   4   7      410.47      396.87     58.92 o
  -8   4   7      363.10      353.23     50.83 o
  -7   4   7       33.74       33.24      7.89 o
  -6   4   7       27.87       49.93      8.75 o
  -5   4   7       47.18       35.02      9.65 o
  -4   4   7      874.34      833.55     85.05 o
  -3   4   7      379.58      356.88     30.39 o
  -2   4   7     1108.08     1111.03    101.58 o
  -1   4   7       63.67       64.87     11.02 o
   0   4   7      559.29      615.85     62.59 o
   1   4   7      944.41      864.26     88.20 o
   2   4   7      174.39      160.12     18.88 o
   3   4   7       28.70       37.78     10.37 o
   4   4   7      490.41      501.52     16.11 o
   5   4   7      131.57      145.15     14.53 o
   6   4   7      638.21      660.10     14.01 o
   7   4   7      362.70      381.97     12.75 o
   8   4   7        2.66        6.73     14.17 o
   9   4   7        0.04       10.07     10.61 o
  10   4   7       14.78       11.77     11.32 o
  11   4   7        1.95      -11.36     12.17 o
 -14   5   7        3.99       27.12      9.76 o
 -13   5   7        7.74        7.02      9.49 o
 -12   5   7        0.50        3.15      8.96 o
 -11   5   7       65.61       57.40     13.75 o
 -10   5   7       89.60      110.85     11.23 o
  -9   5   7       84.62       73.56      9.20 o
  -8   5   7       78.50       79.38     11.01 o
  -7   5   7      389.67      377.45     56.96 o
  -6   5   7      118.83      122.20     27.84 o
  -5   5   7      183.22      209.54     28.07 o
  -4   5   7     2211.27     2063.00    300.83 o
  -3   5   7     2172.05     1888.47    275.19 o
  -2   5   7      249.15      304.14     29.60 o
  -1   5   7        0.18        4.51      8.43 o
   0   5   7       14.16       14.46      7.22 o
   1   5   7       67.55       55.78      8.81 o
   2   5   7       11.54       12.82      8.48 o
   3   5   7        0.40        8.89     10.01 o
   4   5   7      467.01      492.63     16.42 o
   5   5   7      155.78      171.90     14.98 o
   6   5   7      751.76      756.06     18.57 o
   7   5   7      425.82      501.58     13.65 o
   8   5   7       13.43       23.62     14.57 o
   9   5   7        0.00       -8.60     11.01 o
  10   5   7        0.64       -0.71     15.91 o
  11   5   7        6.46       15.91     16.40 o
 -14   6   7       10.57       15.14      8.15 o
 -13   6   7        2.72        9.11      8.45 o
 -12   6   7        0.17       -2.38      8.94 o
 -11   6   7        1.21       -1.97      9.56 o
 -10   6   7       23.17       15.85     10.91 o
  -9   6   7       56.95       41.32     11.23 o
  -8   6   7       57.43       46.10     15.49 o
  -7   6   7      264.27      272.52     62.54 o
  -6   6   7       89.19       96.18     26.43 o
  -5   6   7        0.03        7.70      9.39 o
  -4   6   7     1605.66     1545.21    289.14 o
  -3   6   7     1259.30     1168.56    150.36 o
  -2   6   7      177.56      190.86     18.17 o
  -1   6   7      366.72      353.24     44.88 o
   0   6   7       52.13       48.58     10.36 o
   1   6   7       14.46       12.18      7.45 o
   2   6   7      622.16      550.03     65.97 o
   3   6   7      612.42      598.60     56.04 o
   4   6   7        0.04        7.62     10.54 o
   5   6   7      190.96      240.83     15.56 o
   6   6   7       48.30       40.38     14.71 o
   7   6   7      223.80      230.94     15.74 o
   8   6   7        0.04        5.97     15.69 o
   9   6   7      121.86      130.78     12.48 o
  10   6   7        0.15       -4.14     16.13 o
  11   6   7        6.02       11.19     18.00 o
 -14   7   7        0.09        4.65      7.95 o
 -13   7   7       60.00       77.96     10.03 o
 -12   7   7        3.41        7.85     11.42 o
 -11   7   7        1.82       12.46      9.04 o
 -10   7   7        2.87        0.19      8.89 o
  -9   7   7        1.09       12.24     16.04 o
  -8   7   7       22.14       22.32     11.13 o
  -7   7   7      114.70      107.14     31.23 o
  -6   7   7       37.84       45.86     16.78 o
  -5   7   7       45.62       42.49     11.22 o
  -4   7   7     1337.78     1193.90    266.82 o
  -3   7   7        2.51        9.44      8.84 o
  -2   7   7        5.13        5.83      8.58 o
  -1   7   7       66.45       60.44     10.82 o
   0   7   7       34.48       31.69      7.36 o
   1   7   7       76.24       80.54      7.67 o
   2   7   7      294.07      305.70     20.49 o
   3   7   7      833.29      794.09     68.87 o
   4   7   7       35.31       28.96     10.30 o
   5   7   7      173.31      175.29     16.00 o
   6   7   7       82.04       83.17     10.96 o
   7   7   7       35.46       34.45     15.69 o
   8   7   7        3.68        4.28     15.55 o
   9   7   7       27.88       27.14     12.39 o
  10   7   7        0.25        1.34     11.45 o
 -13   8   7       10.40        5.68     14.42 o
 -12   8   7        1.29       13.35     11.87 o
 -11   8   7        3.77       12.33      9.34 o
 -10   8   7        0.63        2.86      7.81 o
  -9   8   7       46.68       63.36     11.10 o
  -8   8   7      497.51      501.24    107.60 o
  -7   8   7        0.14        0.93      8.70 o
  -6   8   7      766.54      793.32    173.22 o
  -5   8   7      198.11      179.07     47.30 o
  -4   8   7       23.05       36.67     11.53 o
  -3   8   7       44.08       32.89      7.87 o
  -2   8   7        1.35       -0.44      8.54 o
  -1   8   7       86.60       74.01     18.15 o
   0   8   7      163.26      150.75     14.00 o
   1   8   7      123.30      106.62      8.98 o
   2   8   7      173.12      170.12     13.56 o
   3   8   7      151.45      148.91      8.15 o
   4   8   7        0.19        0.33      9.61 o
   5   8   7      104.31      100.13     11.82 o
   6   8   7      151.97      146.75     15.87 o
   7   8   7       17.86        6.77     15.64 o
   8   8   7        0.25       13.06     16.04 o
   9   8   7       86.88       96.49     17.11 o
  10   8   7       60.95       71.18     17.92 o
 -13   9   7        2.89       -1.20     14.57 o
 -12   9   7        0.03        9.19      9.77 o
 -11   9   7        4.31       -7.42     12.03 o
 -10   9   7        4.55        9.70      9.26 o
  -9   9   7       19.45       21.73     11.39 o
  -8   9   7       74.22       85.21     15.91 o
  -7   9   7       61.94       52.83     10.09 o
  -6   9   7        0.02       -6.43      8.98 o
  -5   9   7       22.89       41.78     11.32 o
  -4   9   7        0.68        3.93      7.92 o
  -3   9   7       12.16       30.98      9.02 o
  -2   9   7       68.24       75.01     11.71 o
  -1   9   7       11.31       11.25      9.01 o
   0   9   7      324.44      303.75     35.75 o
   1   9   7        0.00        1.64      8.60 o
   2   9   7       35.80       32.80      7.58 o
   3   9   7       33.35       35.36      6.73 o
   4   9   7       28.27       25.79      7.47 o
   5   9   7        0.01       -1.76     10.32 o
   6   9   7       32.19       25.09     15.11 o
   7   9   7        1.86        3.25     10.96 o
   8   9   7        0.14       -3.52     17.60 o
   9   9   7        1.12        3.61     18.23 o
 -12  10   7        0.19       11.89     12.64 o
 -11  10   7        0.31       -3.55      9.96 o
 -10  10   7        0.70       -4.97      8.78 o
  -9  10   7       10.25       28.00     11.38 o
  -8  10   7       13.07       23.24     11.10 o
  -7  10   7       87.29       79.54      9.33 o
  -6  10   7      102.03       98.38     23.67 o
  -5  10   7      106.37       95.16      9.40 o
  -4  10   7        2.36        3.42      8.59 o
  -3  10   7       80.61       92.15     11.65 o
  -2  10   7       19.43       15.73      7.90 o
  -1  10   7      116.20      105.42     11.76 o
   0  10   7        7.43        8.86      9.03 o
   1  10   7      318.49      313.81     36.02 o
   2  10   7       10.39        4.53      8.95 o
   3  10   7       15.80       14.02      7.36 o
   4  10   7       20.13       28.62      7.64 o
   5  10   7       13.04       21.60     10.36 o
   6  10   7        7.20        6.58     12.51 o
   7  10   7        1.56       11.32     11.99 o
   8  10   7       16.65        0.85     17.07 o
 -11  11   7        0.02        4.41     19.54 o
 -10  11   7        0.06        4.87      8.51 o
  -9  11   7        2.42       -0.19     11.31 o
  -8  11   7        5.38        4.07      8.87 o
  -7  11   7        0.38        3.89      8.19 o
  -6  11   7        5.73       -1.82     11.70 o
  -5  11   7        2.61       22.85     10.94 o
  -4  11   7       16.90       17.96      6.89 o
  -3  11   7      110.45      103.29     14.80 o
  -2  11   7       16.11       18.96      8.92 o
  -1  11   7      146.41      141.55     16.12 o
   0  11   7      132.36      138.54     16.85 o
   1  11   7      105.57      106.15      9.16 o
   2  11   7        9.63       20.41      7.67 o
   3  11   7       29.48       20.32      9.20 o
   4  11   7        4.71        6.82      7.89 o
   5  11   7        1.43        3.33     10.58 o
   6  11   7        0.00        5.11     11.49 o
   7  11   7        6.58       -0.09     12.08 o
 -10  12   7        0.39       12.32      9.79 o
  -9  12   7        0.47       15.98      8.10 o
  -8  12   7        1.33        8.96      9.39 o
  -7  12   7        1.17       -4.22     11.29 o
  -6  12   7        5.27        4.21      8.60 o
  -5  12   7       13.04       24.63      8.23 o
  -4  12   7        0.81        6.93      9.08 o
  -3  12   7        3.63       11.46      9.04 o
  -2  12   7        9.59       12.04      8.13 o
  -1  12   7       25.26       22.67     10.21 o
   0  12   7       86.78       75.15      9.64 o
   1  12   7       26.19       30.98      8.06 o
   2  12   7        3.23       10.24      9.60 o
   3  12   7        0.26        1.65      9.59 o
   4  12   7        4.69       11.25      9.48 o
   5  12   7        7.16        6.18     11.03 o
   6  12   7        0.02        4.47      9.80 o
  -9  13   7        2.27       15.15     10.41 o
  -8  13   7        0.35        9.42      9.86 o
  -7  13   7       30.42       20.18     20.63 o
  -6  13   7        8.53       19.63      8.44 o
  -5  13   7        0.60       12.60      9.73 o
  -4  13   7       46.12       42.44      8.38 o
  -3  13   7        1.04       12.14      8.16 o
  -2  13   7        3.40       14.06      8.20 o
  -1  13   7       14.75       26.22      9.49 o
   0  13   7        6.45        7.99      9.51 o
   1  13   7       38.83       42.92      8.27 o
   2  13   7       31.52       32.37      9.75 o
   3  13   7        3.69       15.86      9.76 o
   4  13   7        1.47       -3.84     10.06 o
   5  13   7        8.74       12.59     10.46 o
  -8  14   7        1.86       11.77     10.63 o
  -7  14   7        0.01        9.01      8.97 o
  -6  14   7        0.02        6.56      8.79 o
  -5  14   7       29.95       32.48      8.70 o
  -4  14   7        9.05       19.92      9.85 o
  -3  14   7        0.43        7.78      8.24 o
  -2  14   7        1.41        9.50      8.47 o
  -1  14   7        2.57        1.78      7.97 o
   0  14   7        9.05        2.46     10.00 o
   1  14   7       26.64       30.13      8.73 o
   2  14   7       32.36       31.38     10.20 o
   3  14   7        1.72        0.22     10.28 o
   4  14   7        0.31        4.42     10.71 o
  -5  15   7        0.26        6.64      8.05 o
  -4  15   7        5.74       13.29     12.34 o
  -3  15   7        0.53        1.97     10.36 o
  -2  15   7        3.25        3.14      8.05 o
  -1  15   7        0.82        8.72      9.42 o
   0  15   7        2.22        1.32     10.81 o
   1  15   7        2.58       -1.27     10.51 o
  -5 -15   8        2.81       22.45     12.61 o
  -4 -15   8        1.06       12.13     10.22 o
  -3 -15   8        2.12        7.04     10.48 o
  -2 -15   8        3.52       10.01      9.79 o
  -1 -15   8        0.06        3.62      9.25 o
   0 -15   8        0.00        4.50     10.19 o
   1 -15   8        0.01        7.78      8.62 o
   2 -15   8        5.88        7.72      7.36 o
   3 -15   8        0.88       19.76      9.92 o
  -7 -14   8        2.78       -3.98      9.06 o
  -6 -14   8        0.02        7.23      7.63 o
  -5 -14   8        4.22       13.20      9.98 o
  -4 -14   8        0.27        6.71      8.05 o
  -3 -14   8        3.60       14.35      7.63 o
  -2 -14   8        6.14       16.51      7.21 o
  -1 -14   8        1.37        9.90      9.55 o
   0 -14   8        3.05        1.96      7.35 o
   1 -14   8       48.72       55.51     12.61 o
   2 -14   8        5.47       14.93      7.57 o
   3 -14   8       11.23       24.35     12.25 o
   4 -14   8        3.75       16.99     12.76 o
   5 -14   8        1.50       -1.14     12.99 o
  -9 -13   8       15.40       13.21      7.96 o
  -8 -13   8        0.24        2.23      8.58 o
  -7 -13   8        1.70        1.72      8.14 o
  -6 -13   8        3.16       21.21      9.38 o
  -5 -13   8        1.71       11.21     11.68 o
  -4 -13   8       13.10        9.05      7.10 o
  -3 -13   8        2.45       14.02      6.91 o
  -2 -13   8        0.60       16.40      7.94 o
  -1 -13   8        0.00        4.06      7.09 o
   0 -13   8       15.88       17.66      9.06 o
   1 -13   8        4.40       11.68      6.92 o
   2 -13   8       20.37       29.14      8.19 o
   3 -13   8        0.08       16.76     30.10 o
   4 -13   8        7.90       20.29     10.20 o
   5 -13   8        5.22       24.14     10.09 o
   6 -13   8        1.62       10.56     10.48 o
 -10 -12   8        3.20        3.62      7.95 o
  -9 -12   8       29.44       38.48      6.60 o
  -8 -12   8        0.03        0.86      8.69 o
  -7 -12   8       46.40       46.51      7.30 o
  -6 -12   8        0.13        1.30      7.63 o
  -5 -12   8       11.77        7.67      8.55 o
  -4 -12   8       17.53       24.00      7.68 o
  -3 -12   8        4.02        4.90      7.04 o
  -2 -12   8       10.78       25.99      7.72 o
  -1 -12   8        4.13       14.53      6.81 o
   0 -12   8       55.48       76.16     12.31 o
   1 -12   8        7.57       12.71      7.71 o
   2 -12   8        6.83       14.67      9.21 o
   3 -12   8       24.64       48.49     11.40 o
   4 -12   8       11.87       16.31      8.49 o
   5 -12   8        8.36       22.29      9.88 o
   6 -12   8        1.07       14.27     12.48 o
   7 -12   8        2.10      -12.55      9.25 o
 -11 -11   8        0.11        4.60      7.70 o
 -10 -11   8       21.16       24.00      7.54 o
  -9 -11   8        2.91        6.40      7.16 o
  -8 -11   8        9.95       14.14      6.47 o
  -7 -11   8        8.48       11.85      6.32 o
  -6 -11   8        0.11        4.86      8.86 o
  -5 -11   8        0.11        4.80      8.38 o
  -4 -11   8       32.72       39.43      7.51 o
  -3 -11   8        2.96        5.76      8.75 o
  -2 -11   8       77.65       92.12     15.32 o
  -1 -11   8      251.16      270.04     21.06 o
   0 -11   8        6.07        6.80      6.39 o
   1 -11   8       38.51       33.05      9.14 o
   2 -11   8        2.47       10.73     13.93 o
   3 -11   8       22.67       21.38      9.33 o
   4 -11   8       53.56       78.97     14.44 o
   5 -11   8        4.48        3.83     11.75 o
   6 -11   8        2.03        1.68      9.78 o
   7 -11   8        8.31       10.28     12.30 o
   8 -11   8       11.47       14.42     12.90 o
 -12 -10   8        2.59        5.33      7.89 o
 -11 -10   8        0.49       -1.15      7.51 o
 -10 -10   8        4.31       10.97      7.25 o
  -9 -10   8       12.65       13.47      6.92 o
  -8 -10   8        5.49        9.81      7.59 o
  -7 -10   8       38.95       34.15      7.60 o
  -6 -10   8       86.86       80.04      8.16 o
  -5 -10   8       87.84       88.28      7.58 o
  -4 -10   8        6.28       12.22      7.62 o
  -3 -10   8       25.12       33.67      8.38 o
  -2 -10   8      357.91      377.69     22.46 o
  -1 -10   8        2.12        5.07      6.61 o
   0 -10   8       82.58       82.18      7.63 o
   1 -10   8        0.15       18.90     10.99 o
   2 -10   8        0.11        5.89     15.78 o
   3 -10   8      159.01      169.34     13.33 o
   4 -10   8       19.62       25.41      9.60 o
   5 -10   8       75.96       77.42      9.67 o
   6 -10   8        2.89       -2.93      9.73 o
   7 -10   8       37.26       50.30     10.43 o
   8 -10   8        4.28        1.82     13.30 o
   9 -10   8        7.78       10.61     13.10 o
 -12  -9   8        0.01       11.90      7.53 o
 -11  -9   8        4.36       -0.14      8.08 o
 -10  -9   8       37.93       34.76      6.33 o
  -9  -9   8        2.77       -2.66      7.60 o
  -8  -9   8      201.81      193.42      8.64 o
  -7  -9   8      775.19      751.68     25.14 o
  -6  -9   8       27.16       29.32      7.57 o
  -5  -9   8      128.91      129.22      7.75 o
  -4  -9   8      310.44      335.10     56.52 o
  -3  -9   8       19.79       22.48      6.80 o
  -2  -9   8      153.43      160.00     16.82 o
  -1  -9   8       37.25       51.69     10.83 o
   0  -9   8       37.81       53.15     11.38 o
   1  -9   8        0.68       10.61      9.08 o
   2  -9   8        2.13       16.82     12.07 o
   3  -9   8      201.86      187.44     19.28 o
   4  -9   8      159.41      177.40     23.09 o
   5  -9   8      195.69      201.04     42.06 o
   6  -9   8       23.80       30.79     11.88 o
   7  -9   8        5.20       15.50      9.87 o
   8  -9   8        0.80        7.79     12.29 o
   9  -9   8        6.97        8.97     12.72 o
  10  -9   8        0.23        1.29     18.58 o
 -13  -8   8        1.16       -0.73      7.86 o
 -12  -8   8        0.42        9.29      7.41 o
 -11  -8   8        8.59       15.27      7.10 o
 -10  -8   8       15.30        9.93      6.80 o
  -9  -8   8        2.37        7.63      5.98 o
  -8  -8   8        4.32        5.43      6.60 o
  -7  -8   8        0.02       -1.35      5.78 o
  -6  -8   8      458.20      442.25     18.25 o
  -5  -8   8       29.50       24.34      7.57 o
  -4  -8   8      458.14      458.16     39.65 o
  -3  -8   8      129.51      136.14      9.53 o
  -2  -8   8      360.06      400.46     21.93 o
  -1  -8   8      120.94      115.56      7.76 o
   0  -8   8       25.18       19.25     11.16 o
   1  -8   8       11.51        8.02     11.62 o
   2  -8   8       28.72       33.49      8.22 o
   3  -8   8       62.30       58.61      9.69 o
   4  -8   8       82.28       68.48     15.33 o
   5  -8   8       91.13       92.02     22.17 o
   6  -8   8        0.08        6.74     11.61 o
   7  -8   8       46.88       45.32      9.80 o
   8  -8   8       13.94       14.33      8.38 o
   9  -8   8        6.37       16.25     12.38 o
  10  -8   8        0.74       -5.34     12.78 o
 -13  -7   8        0.28        3.30      9.92 o
 -12  -7   8        1.71       12.03      9.13 o
 -11  -7   8      105.60       96.42      6.75 o
 -10  -7   8        8.19        4.80      7.46 o
  -9  -7   8       23.92       22.22      8.48 o
  -8  -7   8       18.31       22.54      5.52 o
  -7  -7   8        9.19       20.42      6.66 o
  -6  -7   8      153.36      142.65      7.37 o
  -5  -7   8      107.16      105.75      6.60 o
  -4  -7   8      127.97      126.99      8.67 o
  -3  -7   8       30.44       47.00     10.32 o
  -2  -7   8      114.10      114.83      9.91 o
  -1  -7   8      121.40      119.87      7.95 o
   0  -7   8        0.45        7.95      8.97 o
   1  -7   8       46.47       50.40     12.08 o
   2  -7   8       14.66       10.64      9.46 o
   3  -7   8      124.58      121.65     30.51 o
   4  -7   8      403.54      377.69     63.92 o
   5  -7   8      101.89      138.30     19.23 o
   6  -7   8      357.03      274.82     46.89 o
   7  -7   8        7.46       11.72     11.80 o
   8  -7   8       60.10       84.94     17.36 o
   9  -7   8        0.00       18.05     11.82 o
  10  -7   8       11.06       18.81     10.38 o
 -14  -6   8       41.51       29.52      8.28 o
 -13  -6   8        1.70        6.67      9.66 o
 -12  -6   8       28.07       29.56      9.23 o
 -11  -6   8      104.20      101.17      6.44 o
 -10  -6   8       23.56       17.10      6.53 o
  -9  -6   8      823.81      789.67     12.30 o
  -8  -6   8     1070.86     1043.93     24.93 o
  -7  -6   8       23.39       22.33      5.83 o
  -6  -6   8      317.31      305.82      7.94 o
  -5  -6   8      445.51      417.53     20.18 o
  -4  -6   8      691.03      679.85     33.35 o
  -3  -6   8       29.66       30.94      7.28 o
  -2  -6   8      173.07      182.08     11.53 o
  -1  -6   8      120.83      127.32     11.19 o
   0  -6   8       34.53       42.30      9.46 o
   1  -6   8       13.33       13.48      9.87 o
   2  -6   8      616.16      603.97     79.56 o
   3  -6   8      219.77      201.77     28.58 o
   4  -6   8      568.19      519.29     81.01 o
   5  -6   8      345.24      336.67     50.35 o
   6  -6   8       46.96       46.35     19.28 o
   7  -6   8       41.77       44.35      9.94 o
   8  -6   8       39.78       29.96     11.46 o
   9  -6   8       13.60       24.84     12.16 o
  10  -6   8        5.75        5.02     10.07 o
  11  -6   8       11.10        7.94     13.09 o
 -14  -5   8       34.01       33.59      7.90 o
 -13  -5   8       10.66        7.40      7.31 o
 -12  -5   8       66.00       69.04      6.64 o
 -11  -5   8      103.67       93.76      8.09 o
 -10  -5   8        0.05        4.23      7.32 o
  -9  -5   8       33.02       27.78      7.34 o
  -8  -5   8      374.90      355.22      7.39 o
  -7  -5   8        0.05        7.83      6.54 o
  -6  -5   8        7.17       14.67      5.32 o
  -5  -5   8      201.50      178.68      6.32 o
  -4  -5   8        3.80       17.69      8.08 o
  -3  -5   8       14.34       15.04      6.10 o
  -2  -5   8     1282.55     1279.63     64.72 o
  -1  -5   8      866.62      899.99     73.55 o
   0  -5   8      106.14      101.19      8.27 o
   1  -5   8       63.58       65.61      8.19 o
   2  -5   8      160.72      157.73     22.16 o
   3  -5   8      217.89      199.34     25.06 o
   4  -5   8       43.79       50.96     13.64 o
   5  -5   8        8.49       24.58     11.50 o
   6  -5   8       49.75       58.09     16.04 o
   7  -5   8       61.29       52.40     12.17 o
   8  -5   8       66.32       68.80     11.83 o
   9  -5   8        0.35       -4.55     12.25 o
  10  -5   8        9.25       15.38     12.03 o
  11  -5   8       10.57        5.93     12.82 o
 -14  -4   8        9.80       20.92     11.72 o
 -13  -4   8        4.34       15.99      9.40 o
 -12  -4   8      134.14      150.90      9.76 o
 -11  -4   8      153.81      152.70      7.89 o
 -10  -4   8       27.22       25.67      8.64 o
  -9  -4   8      581.20      581.00      8.01 o
  -8  -4   8      210.48      199.26      8.10 o
  -7  -4   8        6.56        5.78      6.89 o
  -6  -4   8       43.64       43.87      5.50 o
  -5  -4   8        5.84        2.69      6.66 o
  -4  -4   8        5.15        4.27      5.95 o
  -3  -4   8       13.36       21.73      7.67 o
  -2  -4   8     1021.13     1000.63     50.85 o
  -1  -4   8      334.53      335.63     16.77 o
   0  -4   8      420.13      424.41     32.49 o
   1  -4   8      214.50      187.18     27.14 o
   2  -4   8      328.81      305.78     39.19 o
   3  -4   8       47.10       34.79     11.66 o
   4  -4   8      168.78      167.55     41.62 o
   5  -4   8        2.34       -0.69      9.45 o
   6  -4   8        2.89        8.52     11.32 o
   7  -4   8       55.07       54.88     11.69 o
   8  -4   8        4.64        2.65     11.61 o
   9  -4   8        6.70       10.77     12.99 o
  10  -4   8        8.51        8.73     12.01 o
  11  -4   8        2.05        8.28     12.66 o
 -15  -3   8       15.90       16.37     10.29 o
 -14  -3   8        1.09       -4.58      9.63 o
 -13  -3   8       43.02       31.69      8.12 o
 -12  -3   8       13.31       17.84      8.68 o
 -11  -3   8      283.40      285.03      8.46 o
 -10  -3   8      146.51      163.80      7.66 o
  -9  -3   8     1076.91     1034.98     12.89 o
  -8  -3   8      307.66      308.85      7.81 o
  -7  -3   8       47.71       47.35      5.75 o
  -6  -3   8      569.20      544.47      7.12 o
  -5  -3   8       55.17       73.80      6.87 o
  -4  -3   8      133.37      169.06      7.50 o
  -3  -3   8      575.10      631.60     16.82 o
  -2  -3   8       45.39       56.90      7.43 o
  -1  -3   8       45.37       37.14      7.81 o
   0  -3   8       16.87       13.57      8.89 o
   1  -3   8      784.08      782.89     49.10 o
   2  -3   8      162.25      164.37     25.41 o
   3  -3   8        7.00        5.72      9.42 o
   4  -3   8      839.38      729.17    117.57 o
   5  -3   8        2.31       10.10     11.84 o
   6  -3   8        8.61        4.81     12.00 o
   7  -3   8      142.32      141.18     25.36 o
   8  -3   8        4.48        5.00     13.88 o
   9  -3   8        0.35       12.82     13.98 o
  10  -3   8        4.21        7.84     12.07 o
  11  -3   8        6.96       14.34     13.44 o
 -15  -2   8       14.99        8.85     10.19 o
 -14  -2   8        2.82        6.30      8.20 o
 -13  -2   8       27.36       32.41      7.01 o
 -12  -2   8       28.02       23.53      7.34 o
 -11  -2   8       15.22       22.54      8.49 o
 -10  -2   8      153.55      160.79      7.57 o
  -9  -2   8      755.12      742.68      8.95 o
  -8  -2   8       59.73       49.54      5.85 o
  -7  -2   8       62.85       73.02      5.81 o
  -6  -2   8      518.29      558.16     12.92 o
  -5  -2   8       79.76      101.31      6.34 o
  -4  -2   8       66.57       69.70      6.13 o
  -2  -2   8      597.08      621.29     11.58 o
  -1  -2   8       57.86       56.40     10.66 o
   0  -2   8      127.53      105.16     12.44 o
   1  -2   8      856.79      818.48     33.30 o
   2  -2   8      593.26      529.70     19.42 o
   3  -2   8        0.07       -5.58     11.59 o
   4  -2   8      164.19      165.97     21.67 o
   5  -2   8       78.02       70.74     14.13 o
   6  -2   8        9.96        8.53     11.97 o
   7  -2   8      541.91      483.44     68.91 o
   8  -2   8       15.45       22.76     13.57 o
   9  -2   8       89.46      101.44     14.36 o
  10  -2   8        0.60        0.29     14.10 o
  11  -2   8        2.32        2.63     15.91 o
  12  -2   8        1.92        1.91     18.17 o
 -15  -1   8        5.55       14.13     10.25 o
 -14  -1   8       68.90       81.63      8.78 o
 -13  -1   8       85.58       84.11      8.01 o
 -12  -1   8       13.24       21.04      8.45 o
 -11  -1   8      118.57      120.06      8.76 o
 -10  -1   8      177.27      163.34      7.73 o
  -9  -1   8        1.00        5.58      8.12 o
  -8  -1   8       63.74       68.83      8.23 o
  -7  -1   8      270.76      297.42      7.18 o
  -6  -1   8       79.91       75.00      6.84 o
  -5  -1   8     1082.93     1126.52      9.64 o
  -4  -1   8     1358.58     1512.65     10.92 o
  -3  -1   8        0.34       -0.91      6.02 o
  -2  -1   8     1020.18      935.73     10.65 o
  -1  -1   8     1891.38     2047.40     39.31 o
   0  -1   8       66.79       83.61     10.56 o
   1  -1   8      127.24      158.40     10.99 o
   2  -1   8      630.79      733.32     55.84 o
   3  -1   8        2.16       -2.80     11.05 o
   4  -1   8      234.18      223.78     42.05 o
   5  -1   8        8.29        0.62     16.67 o
   6  -1   8       97.26       83.71     17.52 o
   7  -1   8      156.53      135.65     20.68 o
   8  -1   8        1.66       -1.83     18.58 o
   9  -1   8       23.20       26.69     19.07 o
  10  -1   8        0.53        2.52     18.35 o
  12  -1   8        3.63       10.61     12.75 o
 -15   0   8       31.80       33.55     10.01 o
 -14   0   8       17.50       15.86      9.57 o
 -13   0   8       33.28       42.74      7.07 o
 -12   0   8        0.44       -1.71      7.65 o
 -11   0   8        0.30        1.52      6.63 o
 -10   0   8      180.27      181.94      9.27 o
  -9   0   8      145.42      151.10      7.57 o
  -8   0   8      216.08      237.28      7.20 o
  -7   0   8       11.01        9.48      7.00 o
  -6   0   8        2.51        7.78      6.65 o
  -5   0   8     5052.58     5358.98     64.67 o
  -4   0   8     1596.54     1592.79     31.89 o
  -3   0   8      311.25      339.81      8.06 o
  -2   0   8        0.23        3.63      6.85 o
  -1   0   8        9.55        6.09      8.23 o
   0   0   8     2260.88     2418.79     37.89 o
   1   0   8      122.69      121.28     10.30 o
   2   0   8     2229.31     2463.04    186.81 o
   3   0   8     1063.09      997.41    105.68 o
   4   0   8        1.73        2.13     13.36 o
   5   0   8      271.35      286.50     64.79 o
   6   0   8       18.17       18.97     14.19 o
   7   0   8        1.64        6.29     16.23 o
   8   0   8        1.93        2.72     23.81 o
  10   0   8        3.05       -1.92     15.55 o
  11   0   8        3.11        9.67     11.45 o
  12   0   8        7.93       16.85     18.23 o
 -15   1   8       27.37       29.44     10.23 o
 -14   1   8       19.32       26.41      8.04 o
 -13   1   8       30.89       24.84      7.81 o
 -12   1   8        0.00        6.85      6.88 o
 -11   1   8       74.04       70.25      7.74 o
 -10   1   8      405.42      398.39     22.58 o
  -9   1   8       26.63       29.45      6.69 o
  -8   1   8      134.94      136.12      8.60 o
  -7   1   8      176.28      180.24      7.74 o
  -6   1   8      199.49      208.71      7.53 o
  -5   1   8      449.97      450.34      9.41 o
  -4   1   8      243.64      285.45      9.50 o
  -3   1   8      178.72      186.39      8.41 o
  -2   1   8       99.38      103.14      9.26 o
  -1   1   8      538.91      554.58     11.63 o
   0   1   8     6029.04     7092.00    101.53 o
   1   1   8      100.95      138.30     10.66 o
   2   1   8      767.54      928.15     42.91 o
   3   1   8     1567.14     1727.19    179.24 o
   4   1   8       60.02       54.42     14.22 o
   5   1   8       96.96       85.83     23.38 o
   8   1   8       50.17       88.33     15.11 o
   9   1   8       45.41       40.07     15.29 o
  10   1   8       22.76       29.55     15.73 o
  11   1   8       70.59       87.85     16.89 o
 -15   2   8        0.17       10.83      8.83 o
 -14   2   8       10.75       17.46     10.08 o
 -13   2   8       32.47       28.53      7.15 o
 -12   2   8        9.48        6.19      6.63 o
 -11   2   8        3.71        5.10      6.60 o
 -10   2   8        3.17        6.39      6.62 o
  -9   2   8       16.94       19.10      6.45 o
  -8   2   8      135.89      153.43      8.79 o
  -7   2   8      175.35      190.86      7.25 o
  -6   2   8      232.91      252.00     12.53 o
  -5   2   8        3.83       13.30      5.82 o
  -4   2   8        6.06       13.80      6.40 o
  -3   2   8      161.30      165.66      9.28 o
  -2   2   8      103.19      104.27     10.67 o
  -1   2   8       51.74       65.54      7.89 o
   0   2   8      567.31      644.88     13.20 o
   1   2   8      792.64      887.31     36.73 o
   2   2   8     2653.15     2916.24     39.98 o
   3   2   8      161.11      140.15     16.19 o
   4   2   8       27.55       20.76     24.27 o
   5   2   8       62.60       66.23     14.04 o
   6   2   8        9.78       15.11     14.17 o
   7   2   8        1.46       -0.40      9.36 o
   8   2   8      228.14      239.72     16.01 o
   9   2   8      145.97      141.93     15.47 o
  10   2   8       12.86       25.27     11.36 o
  11   2   8       92.89       91.73     17.52 o
 -15   3   8        1.01       -2.03      7.84 o
 -14   3   8       14.49       21.54      9.72 o
 -13   3   8        5.22       -4.52      9.18 o
 -12   3   8       24.69       20.60      7.41 o
 -11   3   8       39.85       37.08      6.04 o
 -10   3   8       11.68       21.51      8.43 o
  -9   3   8      186.09      185.64     12.14 o
  -8   3   8       60.53       53.94      7.50 o
  -7   3   8       39.48       40.71      7.43 o
  -6   3   8      395.38      427.00     18.93 o
  -5   3   8       87.14       80.99      8.67 o
  -4   3   8      919.84      926.19     59.34 o
  -3   3   8       73.27       80.78      8.89 o
  -2   3   8      738.07      731.14     13.96 o
  -1   3   8     4132.13     4335.58    206.94 o
   0   3   8      911.91     1029.47     48.44 o
   1   3   8       57.17       57.41      8.87 o
   2   3   8      149.86      184.26     14.60 o
   3   3   8       19.67       10.09     10.20 o
   4   3   8       58.75       58.39     10.21 o
   5   3   8       83.67       96.32     14.13 o
   6   3   8       25.35       34.05     14.62 o
   7   3   8      118.89      136.09     14.98 o
   8   3   8        2.22       13.73     14.84 o
   9   3   8       16.17       16.67     11.10 o
  10   3   8       60.32       68.77     16.18 o
  11   3   8       20.87       29.19     11.90 o
 -15   4   8        4.88        8.98     10.60 o
 -14   4   8       29.72       23.25      8.46 o
 -13   4   8       45.16       44.29      8.18 o
 -12   4   8       13.44       16.78      9.12 o
 -11   4   8        1.85        9.10      7.33 o
 -10   4   8        0.41       10.16      7.39 o
  -9   4   8       33.25       44.35      7.50 o
  -8   4   8       81.51       73.20     11.17 o
  -7   4   8        8.54        9.56      8.15 o
  -6   4   8        0.59       -0.34      8.14 o
  -5   4   8       90.72       97.08     16.92 o
  -4   4   8       20.77       13.42      9.92 o
  -3   4   8      237.15      251.70     19.94 o
  -2   4   8      232.79      224.71     30.44 o
  -1   4   8      917.55      948.91     87.27 o
   0   4   8      407.94      374.94     27.15 o
   1   4   8       46.21       35.45      8.98 o
   2   4   8       34.28       46.48      8.87 o
   3   4   8       16.73       16.09      9.82 o
   4   4   8      167.80      169.59     14.80 o
   5   4   8      823.77      885.46     18.93 o
   6   4   8       26.03       38.19     14.53 o
   7   4   8      252.33      241.57     16.23 o
   8   4   8       15.27       18.23     10.12 o
   9   4   8       64.50       64.71     11.37 o
  10   4   8       48.07       62.39     11.94 o
  11   4   8        5.75       17.07     12.26 o
 -14   5   8       22.83       27.36     10.22 o
 -13   5   8        9.03       26.06      9.36 o
 -12   5   8        4.54        9.72      7.09 o
 -11   5   8        0.02        3.10      7.84 o
 -10   5   8       35.73       39.61     11.16 o
  -9   5   8        1.73        8.42     14.24 o
  -8   5   8       65.48       72.02     15.67 o
  -7   5   8       52.74       52.86     21.06 o
  -6   5   8      443.33      435.23     44.10 o
  -5   5   8       24.15       35.47      8.81 o
  -4   5   8      279.81      252.19     31.67 o
  -3   5   8     1474.35     1397.59    140.30 o
  -2   5   8       23.29       19.02      9.39 o
  -1   5   8      861.02      881.49    131.82 o
   0   5   8      275.81      302.54     31.17 o
   1   5   8      190.15      182.40     23.99 o
   2   5   8      203.12      193.51     27.54 o
   3   5   8      202.57      209.02     21.80 o
   4   5   8      884.01      865.44     16.16 o
   5   5   8      342.43      348.26     12.31 o
   6   5   8      210.97      190.90     12.30 o
   7   5   8      562.77      569.20     17.89 o
   8   5   8      112.38      126.81     16.09 o
   9   5   8       63.39       69.84     12.03 o
  10   5   8        0.11       -8.24     16.27 o
  11   5   8        0.12       13.19     17.42 o
 -14   6   8        1.43       12.91      7.96 o
 -13   6   8        1.16        6.30      9.51 o
 -12   6   8       20.92       14.69     10.28 o
 -11   6   8        0.06      -10.74      7.90 o
 -10   6   8      224.89      220.42     53.14 o
  -9   6   8       29.38       25.97      7.85 o
  -8   6   8      105.04      107.38     18.72 o
  -7   6   8       21.37       21.19      8.61 o
  -6   6   8       83.68       71.93     14.00 o
  -5   6   8      280.24      278.46     49.72 o
  -4   6   8     1248.00     1086.24    217.48 o
  -3   6   8      361.65      353.95     42.96 o
  -2   6   8      221.27      189.56     14.76 o
  -1   6   8        4.92        2.11      8.95 o
   0   6   8      205.29      203.44     16.89 o
   1   6   8      320.63      254.65     31.88 o
   2   6   8      717.48      713.00     86.11 o
   3   6   8       12.50       14.17     10.30 o
   4   6   8      112.47      130.06     11.65 o
   5   6   8      442.57      459.20     13.65 o
   6   6   8      106.16      100.29     15.11 o
   7   6   8        0.26       -5.97     14.80 o
   8   6   8       29.26       37.97     11.54 o
   9   6   8       56.06       60.21     12.70 o
  10   6   8        4.41       -2.14     11.76 o
 -14   7   8       26.47       28.28     10.49 o
 -13   7   8       40.75       39.39      8.65 o
 -12   7   8        0.13        7.51     10.18 o
 -11   7   8       27.78       28.58     11.41 o
 -10   7   8        2.32       12.30     11.12 o
  -9   7   8        4.21       18.56     10.87 o
  -8   7   8       75.81       81.68     20.30 o
  -7   7   8       17.37       21.69      7.65 o
  -6   7   8      170.62      203.43     40.68 o
  -5   7   8      195.57      186.29     47.24 o
  -4   7   8       31.05       26.05      9.92 o
  -3   7   8        2.01        6.50      7.91 o
  -2   7   8      302.02      255.97     35.63 o
  -1   7   8       36.86       41.00      7.77 o
   0   7   8       79.55       65.83      9.40 o
   1   7   8      314.46      304.50     22.80 o
   2   7   8       76.90       72.96     10.38 o
   3   7   8        1.30        6.22      9.16 o
   4   7   8       32.06       32.97     10.17 o
   5   7   8      137.85      172.38     15.02 o
   6   7   8      188.49      212.11     17.48 o
   7   7   8        5.82        6.86     10.56 o
   8   7   8       22.22       26.92     16.31 o
   9   7   8       18.99        7.35     17.34 o
  10   7   8        1.38       -2.09     18.45 o
 -13   8   8       48.98       52.12     20.97 o
 -12   8   8        1.09       -2.12     11.84 o
 -11   8   8       15.38       24.88      8.25 o
 -10   8   8        0.82       12.21     11.97 o
  -9   8   8       19.62       22.17      7.66 o
  -8   8   8        5.30       18.74     10.53 o
  -7   8   8       65.77       81.48     29.51 o
  -6   8   8       29.27       43.21     24.20 o
  -5   8   8      198.26      183.36     42.09 o
  -4   8   8      270.53      249.05     36.13 o
  -3   8   8      186.77      201.46     25.70 o
  -2   8   8      129.45      140.47     23.21 o
  -1   8   8       16.26       10.09      6.99 o
   0   8   8      115.27      107.43     16.71 o
   1   8   8      234.67      253.93     21.02 o
   2   8   8      173.97      170.77     14.11 o
   3   8   8      205.46      206.94     19.23 o
   4   8   8       70.91       74.16     10.51 o
   5   8   8      428.48      446.40     13.42 o
   6   8   8        0.24        3.65     15.11 o
   7   8   8       30.41       34.63     15.87 o
   8   8   8        8.24        9.00     16.49 o
   9   8   8       18.19       13.01     17.69 o
 -13   9   8        0.52        3.65      9.10 o
 -12   9   8       17.55       28.00     12.14 o
 -11   9   8        5.52       21.83     11.70 o
 -10   9   8        9.48       16.26     12.81 o
  -9   9   8       59.30       46.55      9.36 o
  -8   9   8       77.36      118.29     18.25 o
  -7   9   8       33.39       39.32     11.68 o
  -6   9   8       83.06      107.22     15.07 o
  -5   9   8      695.37      679.83    137.55 o
  -4   9   8      350.34      339.45     38.66 o
  -3   9   8      307.05      290.17     33.82 o
  -2   9   8      253.42      246.32     38.45 o
  -1   9   8      131.80      127.51     14.08 o
   0   9   8      422.85      385.79     52.91 o
   1   9   8      103.32       95.87     14.46 o
   2   9   8       96.72       99.41      8.77 o
   3   9   8        3.38        5.51      8.99 o
   4   9   8        1.45        8.74      9.95 o
   5   9   8      180.09      167.05     11.83 o
   6   9   8       15.78       16.44     10.65 o
   7   9   8       10.15        7.93     16.00 o
   8   9   8        5.58        3.07     17.11 o
   9   9   8        2.66        0.62     17.87 o
 -12  10   8        0.21        0.42     10.26 o
 -11  10   8        7.67       15.48      9.98 o
 -10  10   8        0.44        1.23      8.85 o
  -9  10   8        4.27        2.16      8.94 o
  -8  10   8      101.88      113.72     14.24 o
  -7  10   8       17.85       31.49     11.16 o
  -6  10   8        7.43        4.93      9.15 o
  -5  10   8       22.72       21.87      8.15 o
  -4  10   8      104.00      107.68     18.06 o
  -3  10   8       82.50       81.08      9.96 o
  -2  10   8      126.53      123.73     15.42 o
  -1  10   8      307.08      293.69     34.64 o
   0  10   8      300.22      264.02     33.52 o
   1  10   8        0.05        4.67      8.91 o
   2  10   8       12.93        4.60      9.22 o
   3  10   8       11.37       11.77      7.83 o
   4  10   8        8.46       14.69     10.19 o
   5  10   8        0.22        3.22     10.62 o
   6  10   8       12.83       15.82     15.95 o
   7  10   8        2.16        2.85     11.76 o
   8  10   8       19.51       18.63     18.18 o
 -11  11   8        1.69        1.20      8.87 o
 -10  11   8        7.00       10.20      9.32 o
  -9  11   8       25.59       35.57     16.91 o
  -8  11   8        0.19       -4.68      9.27 o
  -7  11   8        4.41        1.90      9.49 o
  -6  11   8      156.31      135.86     23.18 o
  -5  11   8        0.01        3.22      8.97 o
  -4  11   8      163.53      167.50     18.01 o
  -3  11   8        1.51       13.89      8.14 o
  -2  11   8       32.34       23.29      9.30 o
  -1  11   8       36.09       27.11      7.85 o
   0  11   8       22.12       29.16      7.96 o
   1  11   8        0.00       -1.71      7.93 o
   2  11   8        3.03        2.30      9.06 o
   3  11   8        0.21        3.62      9.33 o
   4  11   8        1.74        4.17      9.44 o
   5  11   8        1.14        9.18     10.60 o
   6  11   8        1.46       14.53     16.76 o
   7  11   8       32.35       39.49     18.00 o
 -10  12   8        1.89        3.57     14.51 o
  -9  12   8       17.65        6.72     14.06 o
  -8  12   8        0.06       -4.11     11.81 o
  -7  12   8       31.62       41.04      9.60 o
  -6  12   8       36.70       37.11     12.65 o
  -5  12   8      111.01      126.32     13.49 o
  -4  12   8       19.44       10.03      7.82 o
  -3  12   8        9.36       13.20      7.35 o
  -2  12   8       67.73       73.84     11.22 o
  -1  12   8        3.23        0.44      9.22 o
   0  12   8       39.96       33.36      9.38 o
   1  12   8       24.41       34.12      9.46 o
   2  12   8        1.61        2.41      9.60 o
   3  12   8        3.23       -2.84      9.57 o
   4  12   8       40.48       49.77     13.51 o
   5  12   8       23.86       19.44     11.53 o
   6  12   8        0.01       -1.48     10.55 o
  -9  13   8        1.26       15.80     10.07 o
  -8  13   8        2.94       15.56     12.30 o
  -7  13   8        8.43        8.14      8.70 o
  -6  13   8       15.71       15.48      8.55 o
  -5  13   8        4.70       17.17      8.38 o
  -4  13   8        0.10       13.12      9.51 o
  -3  13   8        7.44       16.94      8.57 o
  -2  13   8        8.78       20.37      9.48 o
  -1  13   8        0.71       15.19      9.55 o
   0  13   8        0.58        2.08      9.53 o
   1  13   8       19.25       20.92      9.73 o
   2  13   8        0.38       -1.05      9.83 o
   3  13   8        0.13        5.17     10.54 o
   4  13   8        2.19        6.74     10.35 o
   5  13   8        0.00       -5.57     18.45 o
  -7  14   8       19.00       29.90     10.44 o
  -6  14   8        8.99       24.16     10.18 o
  -5  14   8        1.33       12.76     10.07 o
  -4  14   8        0.06        2.89      8.84 o
  -3  14   8        3.02        0.30      7.46 o
  -2  14   8        3.43        7.86      9.90 o
  -1  14   8        0.40       -2.54     10.09 o
   0  14   8        0.49        0.10      9.87 o
   1  14   8       24.90       26.18      8.92 o
   2  14   8        7.39       10.29     10.69 o
   3  14   8        0.35       15.70     11.57 o
  -5  15   8        1.21       -6.82     10.65 o
  -4  15   8        0.17       -2.03      8.98 o
  -3  15   8        6.10       29.10     12.88 o
  -2  15   8        1.79        4.94      8.16 o
  -1  15   8        0.39       -0.58      9.05 o
   0  15   8        1.47       -0.17     10.59 o
  -5 -15   9       16.97       17.75      9.23 o
  -4 -15   9        8.25       16.21      8.11 o
  -3 -15   9        1.98        6.01      8.12 o
  -2 -15   9        5.64        9.26      8.84 o
  -1 -15   9        7.34        9.72      7.19 o
   0 -15   9        1.28       10.33      8.74 o
   1 -15   9        1.21        0.78      8.91 o
   2 -15   9        0.28       12.16      7.20 o
  -7 -14   9       12.18       -2.33     10.34 o
  -6 -14   9        6.92        7.87      8.54 o
  -5 -14   9       46.19       48.22     11.16 o
  -4 -14   9        3.76        5.20      6.94 o
  -3 -14   9       11.55       24.70      8.26 o
  -2 -14   9        3.06       14.46      8.44 o
  -1 -14   9        8.47       24.47      8.51 o
   0 -14   9       21.80       26.50      7.54 o
   1 -14   9        1.55        7.55      6.58 o
   2 -14   9        1.10        8.91      9.78 o
   3 -14   9        1.41        2.68     21.84 o
   4 -14   9        0.08       13.74     10.67 o
  -9 -13   9        4.87       -0.81      8.74 o
  -8 -13   9        5.59       15.50      8.45 o
  -7 -13   9       27.69       21.93      8.40 o
  -6 -13   9       12.16       14.37      8.17 o
  -5 -13   9        3.03       -5.78      7.13 o
  -4 -13   9        9.12       10.88      7.27 o
  -3 -13   9       21.24       18.20     12.24 o
  -2 -13   9        1.52        3.91      9.09 o
  -1 -13   9       52.97       67.58      8.85 o
   0 -13   9        0.00       21.52      7.87 o
   1 -13   9        7.38       15.67      9.14 o
   2 -13   9        0.00        0.32      7.26 o
   3 -13   9        1.84        8.19     12.13 o
   4 -13   9        0.02        9.66     12.34 o
   5 -13   9       11.43        8.64     10.56 o
   6 -13   9        0.07       22.06     18.76 o
 -10 -12   9        5.24       11.43      8.06 o
  -9 -12   9        8.11        8.31      8.42 o
  -8 -12   9        0.06        0.76      9.42 o
  -7 -12   9       13.47       16.67      8.03 o
  -6 -12   9       52.61       39.40      7.85 o
  -5 -12   9        0.01       14.25      6.87 o
  -4 -12   9       60.59       50.97      7.98 o
  -3 -12   9       89.45      105.66     12.92 o
  -2 -12   9       55.19       60.80      6.59 o
  -1 -12   9        3.08        6.04      6.72 o
   0 -12   9        0.00        6.10      8.75 o
   1 -12   9       14.29       27.85      6.89 o
   2 -12   9        2.81       17.62     11.82 o
   3 -12   9        0.67        2.62      9.74 o
   4 -12   9       13.83       14.24     13.04 o
   5 -12   9        8.16        5.60     16.67 o
   6 -12   9        0.03       -2.13     12.76 o
   7 -12   9        1.82        9.23      9.22 o
 -11 -11   9        3.87        5.26      8.72 o
 -10 -11   9        0.19        0.83      7.37 o
  -9 -11   9        7.58        4.80      8.06 o
  -8 -11   9       10.66       19.10      9.10 o
  -7 -11   9       34.56       30.51      7.71 o
  -6 -11   9        1.12       -6.67      8.38 o
  -5 -11   9       65.74       58.81      9.21 o
  -4 -11   9        1.79        2.86     10.90 o
  -3 -11   9        1.98       17.72      8.75 o
  -2 -11   9        8.14        7.18      7.43 o
  -1 -11   9       13.13       26.31      7.36 o
   0 -11   9        1.95        5.36      9.62 o
   1 -11   9        7.83        0.88     22.08 o
   2 -11   9        1.82        5.99      9.36 o
   3 -11   9       11.56       14.93     25.89 o
   4 -11   9        0.71        5.95     12.11 o
   5 -11   9       12.93       26.95     10.00 o
   6 -11   9        1.52        0.40      8.65 o
   7 -11   9        4.73        4.66     12.48 o
   8 -11   9        9.29       17.30     13.19 o
 -12 -10   9       10.17       11.46      7.54 o
 -11 -10   9        4.81       15.91      7.63 o
 -10 -10   9       13.53       21.04      8.09 o
  -9 -10   9       90.91       91.63      6.63 o
  -8 -10   9       15.66       14.12      6.87 o
  -7 -10   9      153.17      152.62     18.24 o
  -6 -10   9        4.27       13.26      7.60 o
  -5 -10   9       62.80       67.00     10.36 o
  -4 -10   9        5.82       11.67     13.53 o
  -3 -10   9       32.84       35.45      7.58 o
  -2 -10   9        0.02       -0.53      6.37 o
  -1 -10   9      266.74      277.16     31.59 o
   0 -10   9        5.70       17.99      6.40 o
   1 -10   9        2.47        9.16      9.15 o
   2 -10   9        0.50       -0.92     11.33 o
   3 -10   9       12.88       12.84     15.51 o
   4 -10   9        1.43       -3.19     11.81 o
   5 -10   9        8.77       30.05     11.61 o
   6 -10   9        0.60       -0.67      9.77 o
   7 -10   9        0.04       10.88     12.32 o
   8 -10   9       14.91       12.46     10.22 o
 -12  -9   9       16.31       20.75      7.70 o
 -11  -9   9        0.16        2.15      8.25 o
 -10  -9   9        0.61        9.67      7.08 o
  -9  -9   9       72.53       78.86      6.07 o
  -8  -9   9       15.21       19.32      6.75 o
  -7  -9   9       34.59       34.45      6.02 o
  -6  -9   9      289.40      286.73     17.54 o
  -5  -9   9       71.73       67.69      6.95 o
  -4  -9   9      149.92      173.12     16.73 o
  -3  -9   9        0.70       11.36      8.71 o
  -2  -9   9       36.00       32.29      8.63 o
  -1  -9   9        3.15      -15.03      8.61 o
   0  -9   9        3.39       17.44     11.18 o
   1  -9   9        3.59        4.33      8.37 o
   2  -9   9        1.84       27.85      9.48 o
   3  -9   9      221.03      257.30     21.62 o
   4  -9   9       12.14       20.52     15.71 o
   5  -9   9       78.91       82.48     18.54 o
   6  -9   9       13.83        8.16      8.45 o
   7  -9   9       37.71       44.88     16.67 o
   8  -9   9        1.76       -0.81     10.31 o
   9  -9   9        2.44        2.36      9.59 o
 -13  -8   9       16.64       19.81     10.44 o
 -12  -8   9        0.58        7.47      6.74 o
 -11  -8   9       12.50       12.13      7.02 o
 -10  -8   9        2.74        8.46      7.77 o
  -9  -8   9        6.72       10.96      6.75 o
  -8  -8   9       69.37       60.83      6.61 o
  -7  -8   9       72.09       83.02      6.80 o
  -6  -8   9      238.32      227.91     10.60 o
  -5  -8   9       58.30       60.96      8.10 o
  -4  -8   9        2.07        2.24      7.21 o
  -3  -8   9       58.50       63.51      7.33 o
  -2  -8   9      104.77      121.20      8.62 o
  -1  -8   9        7.86       12.24      7.41 o
   0  -8   9        0.01        4.04      9.22 o
   1  -8   9        4.53       -5.52      8.12 o
   2  -8   9       52.05       50.59     11.71 o
   3  -8   9      442.26      457.48     80.62 o
   4  -8   9      397.07      423.49     75.48 o
   5  -8   9      107.10       99.26     10.61 o
   6  -8   9        0.07       -0.62     11.89 o
   7  -8   9        3.20       15.48      9.65 o
   8  -8   9        3.89        7.06      8.16 o
   9  -8   9        0.04       18.20     12.51 o
  10  -8   9        0.93       -9.94     13.10 o
 -13  -7   9        3.32       12.95      9.88 o
 -12  -7   9        8.02        9.83      6.86 o
 -11  -7   9       10.61        5.84      7.02 o
 -10  -7   9        0.72        3.10      6.16 o
  -9  -7   9      202.60      177.65     12.74 o
  -8  -7   9       52.92       61.66      6.72 o
  -7  -7   9     1167.95     1130.22     27.66 o
  -6  -7   9       40.40       45.50      7.23 o
  -5  -7   9       82.15       89.23      8.36 o
  -4  -7   9      103.09      117.02      6.69 o
  -3  -7   9       18.38       23.72      8.09 o
  -2  -7   9        8.74        9.00      6.32 o
  -1  -7   9      318.05      357.23     21.65 o
   0  -7   9        8.62       14.09      9.01 o
   1  -7   9        0.03        1.72      9.71 o
   2  -7   9        5.47       10.26      9.71 o
   3  -7   9      170.22      176.78     45.25 o
   4  -7   9       12.06       19.53      9.69 o
   5  -7   9       93.90       98.68     26.61 o
   6  -7   9        9.36       15.53      9.23 o
   7  -7   9       10.12       16.99     14.17 o
   8  -7   9        3.16       -9.55     11.52 o
   9  -7   9        0.01       -2.92     12.29 o
  10  -7   9        6.18       19.34     12.83 o
 -14  -6   9        4.01        6.72      8.16 o
 -13  -6   9        5.09       11.46      8.43 o
 -12  -6   9       13.98       18.42      8.02 o
 -11  -6   9       34.46       34.44      6.94 o
 -10  -6   9      320.06      309.06     11.07 o
  -9  -6   9      532.12      514.39      9.52 o
  -8  -6   9     1386.67     1320.29      9.47 o
  -7  -6   9      670.95      672.68      7.75 o
  -6  -6   9       29.07       35.77      5.73 o
  -5  -6   9        2.74        5.93      6.33 o
  -4  -6   9      118.31      128.57      6.68 o
  -3  -6   9      318.24      302.30     10.61 o
  -2  -6   9      118.23      121.45     15.02 o
  -1  -6   9      258.76      272.14     17.39 o
   0  -6   9      103.13      107.45     11.43 o
   1  -6   9        1.07        8.50     11.70 o
   2  -6   9     1867.74     1761.23    274.01 o
   3  -6   9        3.80       10.67     11.70 o
   4  -6   9       67.33       61.24     11.77 o
   5  -6   9       21.20       22.75      9.91 o
   6  -6   9      214.04      171.93     23.92 o
   7  -6   9       49.72       49.33      9.51 o
   8  -6   9       57.13       75.79     12.57 o
   9  -6   9        1.18        2.52     11.86 o
  10  -6   9        1.97        3.31     12.75 o
 -14  -5   9        6.96        7.06     10.23 o
 -13  -5   9       42.24       38.07      8.27 o
 -12  -5   9       63.78       60.93      7.95 o
 -11  -5   9       70.04       67.99      9.08 o
 -10  -5   9      153.95      149.21      7.00 o
  -9  -5   9       70.21       77.34      8.16 o
  -8  -5   9      893.89      824.67     12.10 o
  -7  -5   9        1.27        7.49      5.70 o
  -6  -5   9       78.78       78.61      6.05 o
  -5  -5   9      112.72      109.66      6.66 o
  -4  -5   9       11.21        7.95      6.15 o
  -3  -5   9        3.03        9.69      6.11 o
  -2  -5   9       13.58        7.06      6.83 o
  -1  -5   9      103.41      119.24     16.27 o
   0  -5   9      658.08      682.13     59.74 o
   1  -5   9      469.03      459.23     33.80 o
   2  -5   9      308.78      320.08     50.13 o
   3  -5   9      197.86      212.74     12.45 o
   4  -5   9       38.84       41.90     15.51 o
   5  -5   9        1.70        5.90     11.36 o
   6  -5   9       17.88       14.92     11.41 o
   7  -5   9      289.29      260.95     39.04 o
   8  -5   9        1.23       14.43     11.35 o
   9  -5   9       31.58       22.67     13.31 o
  10  -5   9        0.07       -3.03     12.65 o
  11  -5   9        6.36       10.10     13.10 o
 -14  -4   9        9.86        6.17     11.75 o
 -13  -4   9        6.19       -0.75      7.12 o
 -12  -4   9        0.17        0.75      7.77 o
 -11  -4   9      237.26      222.65      9.35 o
 -10  -4   9      125.20      136.41      6.50 o
  -9  -4   9      643.16      585.29     11.08 o
  -8  -4   9      342.57      343.62      7.36 o
  -7  -4   9      353.09      355.99      7.70 o
  -6  -4   9      196.64      188.83      7.53 o
  -5  -4   9      175.55      169.11      6.65 o
  -4  -4   9        3.44        6.93      7.77 o
  -3  -4   9      132.63      156.99      7.45 o
  -2  -4   9        2.28        6.27      6.65 o
  -1  -4   9        1.61        0.29      8.30 o
   0  -4   9        2.66       10.87     15.24 o
   1  -4   9      367.75      427.40     51.84 o
   2  -4   9       90.05      109.78     28.80 o
   3  -4   9      114.12      100.91     11.88 o
   4  -4   9        1.67       18.40     10.74 o
   5  -4   9       10.19       19.70     11.31 o
   6  -4   9       31.35       33.10     11.96 o
   7  -4   9       86.66       68.75     11.96 o
   8  -4   9        4.39        8.32     11.64 o
   9  -4   9        1.68        1.52     12.91 o
  10  -4   9        2.63        2.85     12.23 o
  11  -4   9        3.80        7.73     14.18 o
 -15  -3   9       14.37       18.79      9.20 o
 -14  -3   9        5.23       14.21      8.41 o
 -13  -3   9       11.29       11.72      9.18 o
 -12  -3   9       12.12       19.61      7.43 o
 -11  -3   9      137.78      137.57      6.67 o
 -10  -3   9      321.34      316.08     13.50 o
  -9  -3   9      324.73      307.51      6.33 o
  -8  -3   9       87.31       88.18      6.11 o
  -7  -3   9        0.02       -0.88      6.14 o
  -6  -3   9       23.05       29.13      6.18 o
  -5  -3   9      127.66      139.17      5.94 o
  -4  -3   9     3246.45     3458.15     86.90 o
  -3  -3   9       52.65       71.38      6.79 o
  -2  -3   9      127.83      133.86      8.12 o
  -1  -3   9        0.02       -7.34     12.41 o
   0  -3   9      201.74      174.34     13.13 o
   1  -3   9        0.46        7.94      8.24 o
   2  -3   9       20.92       28.35     10.99 o
   3  -3   9       17.94        9.74     11.34 o
   4  -3   9      148.03      132.33     22.96 o
   5  -3   9        0.02        8.14     11.23 o
   6  -3   9        1.35       -2.61     14.42 o
   7  -3   9       27.10       24.23     11.49 o
   8  -3   9       40.56       34.42     12.41 o
   9  -3   9        0.16        8.00     14.10 o
  10  -3   9        0.09        7.80     14.92 o
  11  -3   9        0.78        4.72     14.02 o
 -15  -2   9       40.64       43.87     10.29 o
 -14  -2   9       30.30       38.60      8.42 o
 -13  -2   9        7.68        3.09      7.19 o
 -12  -2   9       18.77       21.27      7.89 o
 -11  -2   9      201.45      215.55      9.02 o
 -10  -2   9      546.19      526.75     13.10 o
  -9  -2   9        0.55        3.96      8.22 o
  -8  -2   9      151.63      140.64      6.72 o
  -7  -2   9      354.53      391.18      7.03 o
  -6  -2   9       51.85       54.12      6.82 o
  -5  -2   9      146.76      149.90      6.43 o
  -4  -2   9       20.75       17.30      6.43 o
  -3  -2   9      623.13      653.17     15.13 o
  -2  -2   9     1584.87     1702.80     39.77 o
  -1  -2   9        2.17        8.43      8.33 o
   0  -2   9        0.49        7.50     10.38 o
   1  -2   9       64.55       60.03     10.53 o
   2  -2   9        5.64       14.33      9.10 o
   3  -2   9      241.05      236.04     30.23 o
   4  -2   9       48.39       28.21     17.34 o
   5  -2   9       38.71       46.12     11.50 o
   6  -2   9       68.69       59.89     13.84 o
   7  -2   9       80.34       75.16     15.73 o
   8  -2   9        4.31        7.74     14.02 o
   9  -2   9        4.58        5.62     19.74 o
  10  -2   9        1.92        1.98     12.71 o
  11  -2   9        0.04        2.79     18.71 o
 -15  -1   9        0.24       -7.96     10.24 o
 -14  -1   9        1.51        1.34      8.28 o
 -13  -1   9        8.12       12.53      9.15 o
 -12  -1   9       14.95       22.94      8.69 o
 -11  -1   9       12.28       18.32      8.47 o
 -10  -1   9       30.52       30.82      8.06 o
  -9  -1   9      230.11      219.18      7.88 o
  -8  -1   9        0.19       -4.77      8.02 o
  -7  -1   9      139.49      161.15      6.24 o
  -6  -1   9      320.37      323.27      7.69 o
  -5  -1   9     1596.31     1754.26     15.38 o
  -4  -1   9     1031.80     1125.37      9.82 o
  -3  -1   9     1286.30     1289.46     12.43 o
  -2  -1   9      439.22      459.54      9.88 o
  -1  -1   9       17.43       24.69     14.08 o
   0  -1   9      223.47      230.64     14.96 o
   1  -1   9       19.82       28.41     10.00 o
   2  -1   9      275.88      269.03     12.87 o
   3  -1   9      382.88      381.99     37.99 o
   4  -1   9      125.73      131.99     20.24 o
   5  -1   9      110.42      103.01     19.70 o
   6  -1   9        4.92        6.57     11.96 o
   7  -1   9       29.26       31.47     13.26 o
   8  -1   9       39.79       49.98     15.68 o
   9  -1   9        0.16        3.07     16.78 o
 -15   0   9        0.76       10.40      8.54 o
 -14   0   9        8.11        9.31      8.13 o
 -13   0   9       17.40       22.80     10.28 o
 -12   0   9        9.53       17.78      7.40 o
 -11   0   9       23.75       28.59      6.48 o
 -10   0   9        6.56       15.09      6.28 o
  -9   0   9       12.78       17.90      7.10 o
  -8   0   9      131.11      124.78      8.34 o
  -7   0   9       58.01       55.30      8.16 o
  -6   0   9        4.37        2.10      7.65 o
  -5   0   9        1.74        2.83      5.66 o
  -4   0   9      250.31      292.73      7.35 o
  -3   0   9      345.07      349.68      9.83 o
  -2   0   9      164.64      160.39      8.22 o
  -1   0   9      254.02      295.33      9.07 o
   0   0   9      198.36      215.19     10.95 o
   1   0   9     1149.43     1323.78     43.27 o
   2   0   9       13.42       23.08     10.65 o
   3   0   9      116.26      114.83     14.96 o
   4   0   9      104.01       96.45     21.51 o
   5   0   9       22.10       16.14     14.93 o
   6   0   9        4.45       10.88     14.11 o
   7   0   9        6.92        5.98     17.70 o
  10   0   9        5.84        4.68     15.91 o
  11   0   9        7.68       18.00     17.47 o
 -15   1   9        7.45       15.67      7.82 o
 -14   1   9       13.08       14.47      8.44 o
 -13   1   9        2.59       10.00      6.36 o
 -12   1   9        2.78        4.29      8.64 o
 -11   1   9       95.92       97.55      9.64 o
 -10   1   9      231.13      244.06     10.83 o
  -9   1   9       75.59       77.11      6.63 o
  -8   1   9      140.85      132.87      7.58 o
  -7   1   9      318.42      326.79     11.04 o
  -6   1   9      595.13      578.75     12.54 o
  -5   1   9        0.93        2.22      6.35 o
  -4   1   9      529.22      555.11      9.40 o
  -3   1   9      174.87      202.56      9.63 o
  -2   1   9       60.73       59.79      7.84 o
  -1   1   9     1269.91     1314.40     42.45 o
   0   1   9     1160.93     1233.99     22.39 o
   1   1   9      106.01      118.76     14.58 o
   2   1   9       99.97       93.77     11.93 o
   3   1   9      133.94      152.50     14.20 o
   4   1   9       26.48       26.94     14.87 o
   5   1   9      173.49      162.22     37.49 o
   8   1   9       24.92       40.56     15.38 o
   9   1   9        1.47        9.31     15.33 o
  10   1   9        0.61       10.47     11.14 o
  11   1   9        0.11       -9.18     12.26 o
 -15   2   9        0.00        3.98      8.18 o
 -14   2   9        5.20       12.35      9.45 o
 -13   2   9        0.21        1.27      9.19 o
 -12   2   9       13.76       12.98      8.93 o
 -11   2   9       59.52       62.70      7.33 o
 -10   2   9      240.20      233.68     12.56 o
  -9   2   9      110.26      114.60     10.13 o
  -8   2   9       61.21       73.49      7.51 o
  -7   2   9       17.18       23.77      7.06 o
  -6   2   9       59.40       52.10      8.20 o
  -5   2   9      279.27      279.06     14.22 o
  -4   2   9       29.59       26.51      8.69 o
  -3   2   9     1148.30     1238.76     58.80 o
  -2   2   9        1.62        8.86      7.09 o
  -1   2   9      764.13      861.84     24.30 o
   0   2   9      386.69      434.42     11.88 o
   1   2   9      286.17      344.96     13.12 o
   2   2   9       35.94       37.35     17.20 o
   3   2   9        9.49       10.53     12.96 o
   4   2   9      379.58      292.40     40.50 o
   5   2   9        3.65       -0.04     13.99 o
   6   2   9      100.73      111.97     15.42 o
   7   2   9      155.91      173.45     11.37 o
   8   2   9        6.12       10.61     15.20 o
   9   2   9        0.57        3.25     15.37 o
  10   2   9        1.55       -2.09     11.59 o
  11   2   9        0.00      -10.21     12.48 o
 -15   3   9        0.02        7.22      7.37 o
 -14   3   9        0.74       -0.08      8.46 o
 -13   3   9        0.05       -3.47      7.90 o
 -12   3   9       15.48       15.70      7.54 o
 -11   3   9       12.66       19.21      5.94 o
 -10   3   9      221.71      238.03     11.78 o
  -9   3   9       48.72       48.98      6.19 o
  -8   3   9        1.72        3.08      6.32 o
  -7   3   9       11.46       13.13      6.97 o
  -6   3   9      164.19      176.21     13.82 o
  -5   3   9      693.92      731.28     39.34 o
  -4   3   9       14.83       19.36      6.58 o
  -3   3   9      389.36      400.06     11.59 o
  -2   3   9       61.47       54.92     10.35 o
  -1   3   9      937.99     1007.89     43.61 o
   0   3   9      209.95      221.35      8.64 o
   1   3   9     1599.84     1783.27     76.45 o
   2   3   9        2.81        5.00     10.07 o
   3   3   9       46.50       44.15      9.79 o
   4   3   9      280.65      294.72     15.79 o
   5   3   9      394.93      414.18     12.80 o
   6   3   9      155.03      136.54     15.60 o
   7   3   9       54.58       63.91     14.71 o
   8   3   9        3.71        0.98     15.69 o
   9   3   9        0.26       -5.57     11.45 o
  10   3   9        8.26        3.57     16.76 o
  11   3   9       10.62       12.34     13.01 o
 -15   4   9        1.92        2.53      9.42 o
 -14   4   9        2.74        3.66      9.84 o
 -13   4   9        8.55       15.26      7.16 o
 -12   4   9        0.00        6.23      7.69 o
 -11   4   9        6.94       13.12      5.95 o
 -10   4   9       92.72       98.86      7.87 o
  -9   4   9      457.94      460.83     33.28 o
  -8   4   9      476.81      458.19     36.04 o
  -7   4   9      327.38      367.09     26.75 o
  -6   4   9      595.29      645.06     32.96 o
  -5   4   9      218.44      229.20     11.35 o
  -4   4   9     1752.74     1834.27    138.48 o
  -3   4   9     1402.42     1361.99    111.29 o
  -1   4   9     1493.08     1496.06    152.88 o
   0   4   9      649.14      637.47     53.17 o
   1   4   9      526.18      560.37     44.52 o
   2   4   9       57.87       73.01      9.91 o
   3   4   9       53.99       70.67     10.48 o
   4   4   9      203.78      184.36     11.01 o
   5   4   9      184.56      172.17     15.56 o
   6   4   9      182.05      178.37     15.96 o
   7   4   9       17.29       26.69     15.38 o
   8   4   9       40.27       37.04     11.36 o
   9   4   9       44.40       48.22     11.68 o
  10   4   9       10.22        9.98     12.48 o
 -14   5   9        1.01        8.76      8.56 o
 -13   5   9        7.88       15.65      9.26 o
 -12   5   9        7.95       10.49      7.01 o
 -11   5   9      130.54      122.40     13.32 o
 -10   5   9        3.47        8.98      7.60 o
  -9   5   9      663.23      685.40     61.04 o
  -8   5   9        1.91        7.98      9.49 o
  -7   5   9      489.92      479.49     66.10 o
  -6   5   9       22.02       18.34     17.34 o
  -5   5   9      482.39      529.07     48.61 o
  -4   5   9      321.48      379.79     35.55 o
  -3   5   9        2.69        0.82      8.79 o
  -2   5   9        2.06       -1.63     10.21 o
  -1   5   9       33.84       37.11     11.41 o
   0   5   9        4.72       10.20      9.09 o
   1   5   9      271.55      262.30     32.42 o
   2   5   9       13.91       11.61      8.30 o
   3   5   9      171.74      170.34     20.97 o
   4   5   9      415.99      453.67     16.50 o
   5   5   9      173.12      185.50     14.80 o
   6   5   9     2201.32     2233.22     25.06 o
   7   5   9        0.84        0.31     15.15 o
   8   5   9      133.48      161.14     16.67 o
   9   5   9        1.76       -6.11     11.23 o
  10   5   9       21.74       12.52     17.29 o
 -14   6   9        3.16        9.67      9.82 o
 -13   6   9        1.93       11.80      7.56 o
 -12   6   9        2.01        4.01     11.33 o
 -11   6   9        3.10        9.77      7.02 o
 -10   6   9      151.58      134.87     12.77 o
  -9   6   9       73.45       79.26     19.03 o
  -8   6   9      226.01      215.77     43.83 o
  -7   6   9      154.78      144.13     35.91 o
  -6   6   9       65.94       51.15     10.61 o
  -5   6   9      613.84      625.85     94.39 o
  -4   6   9      607.93      641.13     69.94 o
  -3   6   9       27.60       30.04      7.82 o
  -2   6   9      252.75      231.62     19.49 o
  -1   6   9       29.33       57.71     33.38 o
   0   6   9      150.43      146.02     18.81 o
   1   6   9     1530.37     1440.72    199.14 o
   2   6   9       95.91       87.68     10.58 o
   3   6   9      489.20      460.15     50.86 o
   4   6   9      616.74      616.23     60.39 o
   5   6   9      375.02      407.53     17.04 o
   6   6   9       89.05       83.48     10.88 o
   7   6   9        0.34       -0.13     14.93 o
   8   6   9       24.11       33.56     16.27 o
   9   6   9        0.34       -9.54     12.26 o
  10   6   9        1.66       -5.75     18.67 o
 -14   7   9        8.94        5.63      8.93 o
 -13   7   9        2.41       14.48     10.04 o
 -12   7   9        1.35        7.70      9.17 o
 -11   7   9        0.04        8.79     11.23 o
 -10   7   9        3.91       12.09     10.97 o
  -9   7   9        0.79       20.11     13.90 o
  -8   7   9      225.43      247.49     61.35 o
  -7   7   9       97.64       99.09     22.44 o
  -6   7   9      270.07      286.63     51.32 o
  -5   7   9        8.93       15.53      7.60 o
  -4   7   9       74.24       89.20      9.89 o
  -3   7   9       20.69       18.08      8.09 o
  -2   7   9       35.58       28.45      8.17 o
  -1   7   9      163.61      175.01     16.44 o
   0   7   9       23.27       14.40     11.53 o
   1   7   9      361.52      321.39     34.67 o
   2   7   9       51.36       47.39      9.79 o
   3   7   9       63.48       64.36     10.23 o
   4   7   9      854.37      841.94     50.16 o
   5   7   9        4.06       13.55     15.02 o
   6   7   9        0.05        6.60     14.80 o
   7   7   9       69.01       68.46     11.90 o
   8   7   9       40.07       34.00     12.35 o
   9   7   9       10.94       13.06     17.07 o
 -13   8   9        4.40        6.47     10.21 o
 -12   8   9        9.58        3.97     11.94 o
 -11   8   9       23.41       40.20     26.43 o
 -10   8   9       33.01       36.52     17.60 o
  -9   8   9        2.60       15.53     17.71 o
  -8   8   9       93.90      125.20     34.52 o
  -7   8   9      179.60      187.18     42.66 o
  -6   8   9        9.12       12.91     11.03 o
  -5   8   9        0.69        7.39     12.05 o
  -4   8   9      727.06      685.67     95.01 o
  -3   8   9       61.05       82.70     10.95 o
  -2   8   9        0.73        0.26      9.39 o
  -1   8   9       63.14       55.42      9.24 o
   0   8   9       65.90       61.56      9.01 o
   1   8   9      288.97      275.73     31.55 o
   2   8   9       14.97       13.92      8.99 o
   3   8   9      189.23      171.62     15.20 o
   4   8   9        1.70        4.82     10.42 o
   5   8   9       12.89        5.30     14.80 o
   6   8   9       54.22       38.95     15.82 o
   7   8   9       13.11        7.58     15.91 o
   8   8   9       34.71       10.12     16.98 o
   9   8   9        0.52        5.21     18.09 o
 -13   9   9        7.71       22.42     10.75 o
 -12   9   9        3.93       -9.90     12.05 o
 -11   9   9       33.39       53.58     12.01 o
 -10   9   9        9.41       11.80     11.23 o
  -9   9   9       21.46       11.96      7.57 o
  -8   9   9       45.61       54.23     11.07 o
  -7   9   9       11.31        7.34      8.70 o
  -6   9   9       18.88       13.75      9.56 o
  -5   9   9       44.09       34.25      8.02 o
  -4   9   9      207.70      210.35     33.62 o
  -3   9   9        9.42       19.74      7.41 o
  -2   9   9     1089.63      962.05    148.62 o
  -1   9   9      290.68      268.72     30.69 o
   0   9   9      620.69      509.95     62.80 o
   1   9   9        2.33        4.12      9.89 o
   2   9   9       55.06       47.41      8.96 o
   3   9   9        1.45        7.64     10.02 o
   4   9   9       66.45       71.41     10.53 o
   5   9   9        2.40        0.45     15.11 o
   6   9   9       58.65       57.05     16.18 o
   7   9   9        1.93       11.32     16.76 o
   8   9   9        0.40        4.72     18.32 o
 -12  10   9        0.01        1.06      9.20 o
 -11  10   9        0.47       -0.52     13.46 o
 -10  10   9        6.17        4.23     11.99 o
  -9  10   9       16.52       26.53     11.15 o
  -8  10   9        8.79       11.62      9.06 o
  -7  10   9       37.02       38.69     11.30 o
  -6  10   9       15.80       10.49     15.09 o
  -5  10   9      346.29      367.31     62.80 o
  -4  10   9       55.01       64.20      9.70 o
  -3  10   9      504.87      506.15     64.38 o
  -2  10   9      190.27      180.61     21.61 o
  -1  10   9      330.78      296.66     35.99 o
   0  10   9      184.50      150.90     16.80 o
   1  10   9       30.14       36.65      9.16 o
   2  10   9       23.99       21.84      9.16 o
   3  10   9       14.55       20.77      9.12 o
   4  10   9        1.08        4.51      9.64 o
   5  10   9       19.80       21.80     12.18 o
   6  10   9       10.57       22.95     17.02 o
   7  10   9        0.82        4.37     12.17 o
 -11  11   9        2.85        4.46      8.92 o
 -10  11   9        5.80        7.74     14.77 o
  -9  11   9       30.85       35.16     11.87 o
  -8  11   9        2.50        9.42      9.52 o
  -7  11   9        0.67        7.33     11.59 o
  -6  11   9      127.13      125.98     23.93 o
  -5  11   9       28.67       31.55      7.87 o
  -4  11   9       74.76       74.58     11.90 o
  -3  11   9       31.86       22.90      9.42 o
  -2  11   9       12.79       16.12      7.90 o
  -1  11   9       43.34       52.68      9.52 o
   0  11   9      143.94      153.94     12.44 o
   1  11   9        8.49        8.70      9.11 o
   2  11   9       26.97       36.75      9.33 o
   3  11   9        3.61        2.16     11.87 o
   4  11   9       12.21       10.29     10.80 o
   5  11   9       13.78       12.86     11.79 o
   6  11   9        5.50        2.63     17.42 o
 -10  12   9       12.93       24.04      9.02 o
  -9  12   9       56.92       66.96     14.37 o
  -8  12   9        9.54       16.13     18.09 o
  -7  12   9       53.20       49.50      8.46 o
  -6  12   9       56.34       58.99      8.38 o
  -5  12   9       20.08       16.91      8.38 o
  -4  12   9        7.76       17.97      8.35 o
  -3  12   9       23.38       27.83      9.84 o
  -2  12   9        0.21       -0.96      8.13 o
  -1  12   9        1.14        4.58      8.06 o
   0  12   9        1.44       -0.14      9.22 o
   1  12   9        0.16        7.08      9.69 o
   2  12   9       32.70       32.33     10.04 o
   3  12   9        5.29       11.42     13.09 o
   4  12   9       24.63       23.96     15.53 o
   5  12   9       21.85       20.96     11.79 o
  -9  13   9        1.95       -4.16      8.85 o
  -8  13   9        0.88       -7.41     13.44 o
  -7  13   9        2.85       13.22      9.84 o
  -6  13   9        0.15       -5.86     10.06 o
  -5  13   9        6.69        6.56      9.67 o
  -4  13   9        2.14        2.65      9.59 o
  -3  13   9        6.89       21.05      9.74 o
  -2  13   9        0.30        1.56      8.46 o
  -1  13   9        0.68       -1.78      8.18 o
   0  13   9       26.54       24.06      8.37 o
   1  13   9       48.84       39.69     10.21 o
   2  13   9        0.01       13.44     10.17 o
   3  13   9        2.74        7.76     10.95 o
   4  13   9        7.57       16.36     14.67 o
  -7  14   9       12.68        3.69      8.26 o
  -6  14   9        2.35       10.51      8.16 o
  -5  14   9        2.37        4.39      8.79 o
  -4  14   9        0.92       -1.96     10.08 o
  -3  14   9        2.84       11.51      9.32 o
  -2  14   9       31.20       39.81      9.91 o
  -1  14   9       16.41       17.03     10.27 o
   0  14   9        0.55        7.18     10.21 o
   1  14   9       31.66       34.46     11.26 o
   2  14   9        2.56        9.16     10.58 o
  -3  15   9        0.79        8.73     10.60 o
  -2  15   9        2.04       -1.87     10.86 o
  -4 -15  10        1.09        8.41     12.58 o
  -3 -15  10        9.47       14.24     10.17 o
  -2 -15  10        8.85       10.60      8.00 o
  -1 -15  10        1.09        7.11      7.83 o
   0 -15  10        0.04       -5.32      8.89 o
  -7 -14  10        0.62        1.71      9.04 o
  -6 -14  10       23.75       27.25      7.74 o
  -5 -14  10       10.66       15.31      7.79 o
  -4 -14  10        3.89        6.46     11.99 o
  -3 -14  10        0.21        7.25      7.45 o
  -2 -14  10        8.86       11.93      7.73 o
  -1 -14  10        0.28        3.31      8.12 o
   0 -14  10       23.49       21.97      9.50 o
   1 -14  10       13.29       20.52      8.55 o
   2 -14  10        0.18        8.32      7.73 o
   3 -14  10        0.20        5.00     16.73 o
  -8 -13  10        0.00       -4.75     10.18 o
  -7 -13  10        8.69       14.29      7.01 o
  -6 -13  10       22.80       30.92      8.69 o
  -5 -13  10       11.29       22.69      9.45 o
  -4 -13  10       16.56       22.14      9.56 o
  -3 -13  10        5.00       -2.30      9.54 o
  -2 -13  10       50.76       63.10      8.64 o
  -1 -13  10        1.71        4.97      7.92 o
   0 -13  10        0.65       -5.28      7.06 o
   1 -13  10       18.60       19.24      8.04 o
   2 -13  10       16.50       43.61     12.11 o
   3 -13  10        0.01      -18.18     14.51 o
   4 -13  10        0.03        3.49      9.02 o
   5 -13  10        0.30       -8.44     10.40 o
 -10 -12  10        9.68        2.95     10.58 o
  -9 -12  10        3.62        2.44      8.64 o
  -8 -12  10        4.13       13.00      8.35 o
  -7 -12  10        4.78        1.91      7.11 o
  -6 -12  10        3.05        9.37      6.97 o
  -5 -12  10       35.29       40.93      6.92 o
  -4 -12  10       27.58       41.93      8.64 o
  -3 -12  10        3.44       12.24     10.09 o
  -2 -12  10       26.22       40.55      7.20 o
  -1 -12  10       18.19       38.44      8.98 o
   0 -12  10        2.45        3.16      6.41 o
   1 -12  10        0.66       -3.02      6.39 o
   2 -12  10        8.06        4.75     12.75 o
   3 -12  10        9.55       31.40     11.96 o
   4 -12  10        5.96        5.88     10.11 o
   5 -12  10        0.94        0.60     12.37 o
   6 -12  10        2.90        7.72     12.96 o
 -11 -11  10        9.38        2.96      8.07 o
 -10 -11  10        0.01        2.26      6.87 o
  -9 -11  10        0.30        5.42      8.51 o
  -8 -11  10       18.75       16.96      8.22 o
  -7 -11  10       28.43       30.31      7.25 o
  -6 -11  10        9.63       26.76      8.76 o
  -5 -11  10        5.96        0.58      7.95 o
  -4 -11  10       35.44       34.69      6.75 o
  -3 -11  10       72.31       74.28      7.03 o
  -2 -11  10       22.29       26.46      9.51 o
  -1 -11  10       15.13       22.41      7.50 o
   0 -11  10        9.07       11.17      6.70 o
   1 -11  10        0.00        7.37      9.54 o
   2 -11  10        2.19        9.92      8.42 o
   3 -11  10        9.81       33.67     23.24 o
   4 -11  10       54.72       53.75     20.84 o
   5 -11  10        0.00        4.91     12.81 o
   6 -11  10        5.98        1.44      9.93 o
   7 -11  10        0.03       -2.67     10.80 o
 -11 -10  10       10.80        7.19      7.06 o
 -10 -10  10       14.97       14.69      7.59 o
  -9 -10  10        0.04        5.08      6.45 o
  -8 -10  10       11.06        0.72      6.86 o
  -7 -10  10        2.85        8.15      8.00 o
  -6 -10  10       44.33       46.12      7.10 o
  -5 -10  10        3.88        6.09      6.58 o
  -4 -10  10        1.03        7.97      6.69 o
  -3 -10  10       40.83       65.40      8.78 o
  -2 -10  10        6.96       18.44      6.66 o
  -1 -10  10        1.22        7.14      6.74 o
   0 -10  10       42.78       50.05      7.36 o
   1 -10  10      111.32      114.14     16.76 o
   2 -10  10       30.84       57.60     19.70 o
   3 -10  10      101.76      124.25     19.08 o
   4 -10  10        1.27       16.04     11.64 o
   5 -10  10       15.47       24.04     11.57 o
   6 -10  10        8.55        9.90      9.06 o
   7 -10  10        2.06       -5.95     12.57 o
   8 -10  10        3.55        4.45     10.72 o
 -12  -9  10        9.39        4.24      7.18 o
 -11  -9  10       16.54        9.46      6.88 o
 -10  -9  10        0.79        8.34      7.85 o
  -9  -9  10       23.47       26.90      6.47 o
  -8  -9  10        0.09        1.49      6.16 o
  -7  -9  10        0.05       -6.95      8.46 o
  -6  -9  10       19.46       20.59      7.44 o
  -5  -9  10       49.89       51.85      7.65 o
  -4  -9  10        4.68       11.14     10.65 o
  -3  -9  10       22.47       20.20     11.05 o
  -2  -9  10       24.99       36.98      7.82 o
  -1  -9  10      130.24      147.31      9.17 o
   0  -9  10       18.52       25.40      9.34 o
   1  -9  10       39.47       51.49      9.63 o
   2  -9  10      179.40      181.93     23.05 o
   3  -9  10        7.13       27.59     11.23 o
   4  -9  10       29.40       29.80      9.48 o
   5  -9  10        0.24      -14.37      9.43 o
   6  -9  10        0.14        8.36      9.85 o
   7  -9  10        2.68        6.65      9.86 o
   8  -9  10        2.90       12.98     10.28 o
 -13  -8  10        0.08        4.02     10.30 o
 -12  -8  10        9.35       10.82      6.78 o
 -11  -8  10        0.46        3.05      7.33 o
 -10  -8  10        1.12        3.76      5.91 o
  -9  -8  10        0.12       -2.30      5.82 o
  -8  -8  10        0.00        9.38      6.60 o
  -7  -8  10       40.08       44.29      5.63 o
  -6  -8  10      481.59      443.00     16.22 o
  -5  -8  10       57.64       42.89      7.55 o
  -4  -8  10        3.31        2.18      7.40 o
  -3  -8  10        3.18       12.00      6.47 o
  -2  -8  10       23.56       36.72      8.42 o
  -1  -8  10        1.31       14.26      7.62 o
   0  -8  10        0.03       18.69     12.19 o
   1  -8  10      112.99      114.75     24.27 o
   2  -8  10        0.23        3.87      9.22 o
   3  -8  10       13.37        6.67      7.72 o
   4  -8  10        0.20        4.35      9.31 o
   5  -8  10      281.36      284.27     68.49 o
   6  -8  10        7.57       12.95     10.05 o
   7  -8  10        4.77       21.05      9.59 o
   8  -8  10       14.97       27.11     10.18 o
   9  -8  10        0.33       12.46     13.04 o
 -13  -7  10        2.88        1.89      9.98 o
 -12  -7  10        0.10        5.77      6.75 o
 -11  -7  10        6.85       12.03      6.95 o
 -10  -7  10        0.91        2.55      6.99 o
  -9  -7  10       55.86       64.01      6.11 o
  -8  -7  10       52.16       49.58      6.59 o
  -7  -7  10      465.94      451.48     14.75 o
  -6  -7  10      111.46      112.83      7.44 o
  -5  -7  10       53.34       46.88      8.32 o
  -4  -7  10        4.64        8.27      7.07 o
  -3  -7  10       82.95       82.84      7.28 o
  -2  -7  10       71.84       71.68      9.03 o
  -1  -7  10       87.75      103.15      7.79 o
   0  -7  10      221.22      216.19     32.59 o
   1  -7  10       75.36       68.54     11.55 o
   2  -7  10      225.86      253.52     32.75 o
   3  -7  10        6.60       19.40      9.19 o
   4  -7  10       28.06       40.13      9.32 o
   5  -7  10      121.49      111.18     23.69 o
   6  -7  10       15.80       16.04     11.97 o
   7  -7  10        1.44       11.09      9.72 o
   8  -7  10        3.36       -2.06     12.08 o
   9  -7  10        5.89       12.05     14.86 o
 -14  -6  10        3.23        2.01      8.06 o
 -13  -6  10        2.65        4.00      7.44 o
 -12  -6  10        0.02        2.99      8.18 o
 -11  -6  10       13.42       13.34      5.94 o
 -10  -6  10       50.55       51.71      6.27 o
  -9  -6  10        0.73        3.28      5.99 o
  -8  -6  10       74.10       80.00      6.00 o
  -7  -6  10      392.11      389.45      9.08 o
  -6  -6  10      124.48      134.61      6.85 o
  -5  -6  10       28.38       34.84      8.34 o
  -4  -6  10       10.46        9.49      5.73 o
  -3  -6  10       77.16       75.79      7.20 o
  -2  -6  10       71.67       70.55      6.63 o
  -1  -6  10        8.90        8.38     16.71 o
   0  -6  10      202.61      229.77     20.18 o
   1  -6  10      166.05      149.10     17.14 o
   2  -6  10        1.98        5.82     11.74 o
   3  -6  10      398.31      397.91     61.13 o
   4  -6  10       48.00       70.02     11.49 o
   5  -6  10        8.88       11.40     11.28 o
   6  -6  10       47.59       39.73      9.79 o
   7  -6  10       10.64       24.69     11.53 o
   8  -6  10        0.87        1.74      9.82 o
   9  -6  10       23.37       31.60     12.59 o
  10  -6  10        0.43       12.09     14.70 o
 -14  -5  10        1.74       10.73      8.63 o
 -13  -5  10       24.29       20.21      8.16 o
 -12  -5  10        0.99        5.95      7.84 o
 -11  -5  10        0.04        8.37      6.14 o
 -10  -5  10      313.45      296.60      8.63 o
  -9  -5  10      877.12      783.39     24.14 o
  -8  -5  10      830.37      814.51     17.95 o
  -7  -5  10      214.70      205.13      7.47 o
  -6  -5  10        7.19       11.20      6.39 o
  -5  -5  10       61.10       62.29      6.34 o
  -4  -5  10      186.63      185.18     11.98 o
  -3  -5  10        2.63        9.89      6.22 o
  -2  -5  10       35.90       41.10      7.35 o
  -1  -5  10       10.38        8.38     10.81 o
   0  -5  10      339.36      329.93     13.96 o
   1  -5  10        1.83       10.80     17.69 o
   2  -5  10      723.64      726.32     75.27 o
   3  -5  10        4.24        6.40      7.97 o
   4  -5  10       20.59       12.95     11.07 o
   5  -5  10        3.47        5.31     11.16 o
   6  -5  10       38.38       32.92      9.22 o
   7  -5  10       13.12       18.34     11.42 o
   8  -5  10        9.97       13.05     12.19 o
   9  -5  10        3.64       -7.97     13.64 o
  10  -5  10        0.00       14.98     13.86 o
 -14  -4  10        9.12        7.50      9.90 o
 -13  -4  10        2.05        4.79      8.11 o
 -12  -4  10        0.24        8.63      7.82 o
 -11  -4  10      115.64      130.31      8.21 o
 -10  -4  10        2.86       -2.38      6.45 o
  -9  -4  10      528.44      529.23     13.02 o
  -8  -4  10      457.13      436.38      9.05 o
  -7  -4  10      303.17      301.85     11.71 o
  -6  -4  10       39.88       44.27      5.76 o
  -5  -4  10      378.18      401.51      7.40 o
  -4  -4  10       93.47       90.34      6.57 o
  -3  -4  10     1325.51     1353.26     53.05 o
  -2  -4  10        3.34        9.99      7.86 o
  -1  -4  10      301.64      298.32     11.46 o
   0  -4  10       36.01       36.14      7.74 o
   1  -4  10        1.75       -2.23     16.36 o
   2  -4  10      418.33      399.93     38.68 o
   3  -4  10       19.74       16.64     11.24 o
   4  -4  10       28.96       28.87     11.37 o
   5  -4  10        7.10       15.60     13.88 o
   6  -4  10       21.37       15.42     11.94 o
   7  -4  10      114.26      100.01     24.87 o
   8  -4  10       17.95       35.38     12.40 o
   9  -4  10        2.03        1.42     11.88 o
  10  -4  10       20.15       24.51     13.99 o
 -15  -3  10        0.33        1.84     10.36 o
 -14  -3  10        0.32       -2.77      7.57 o
 -13  -3  10       17.24       20.30      8.01 o
 -12  -3  10       17.52       16.42      7.49 o
 -11  -3  10       32.20       33.35      7.41 o
 -10  -3  10      323.81      317.25      9.39 o
  -9  -3  10      195.05      210.28      6.97 o
  -8  -3  10      155.48      158.09      6.13 o
  -7  -3  10        0.01        5.31      6.80 o
  -6  -3  10       18.52       20.60      5.13 o
  -5  -3  10      113.48      133.31      6.37 o
  -4  -3  10       45.74       33.39      9.41 o
  -3  -3  10     1204.72     1247.99     24.39 o
  -2  -3  10      619.29      611.95     14.45 o
  -1  -3  10      399.30      398.36     17.27 o
   0  -3  10       54.63       55.45     10.58 o
   1  -3  10      443.65      470.99     10.96 o
   2  -3  10       50.07       46.80      8.29 o
   3  -3  10      328.71      299.18     18.46 o
   4  -3  10       44.35       46.55     11.65 o
   5  -3  10       42.16       38.88     12.06 o
   6  -3  10        0.97       -1.22     11.84 o
   7  -3  10       81.33       49.50     11.71 o
   8  -3  10        3.86       -0.56     11.66 o
   9  -3  10        2.42        4.99     20.99 o
  10  -3  10        0.25       -1.60     21.44 o
  11  -3  10        1.53        3.97     22.28 o
 -15  -2  10        6.16        6.25     10.35 o
 -14  -2  10        4.88        9.80      8.53 o
 -13  -2  10        1.18       -1.73      8.60 o
 -12  -2  10       49.22       52.73      6.77 o
 -11  -2  10        3.79        6.86      7.28 o
 -10  -2  10      358.77      342.76     13.54 o
  -9  -2  10      616.60      617.59     11.84 o
  -8  -2  10       50.12       46.35      5.71 o
  -7  -2  10      116.59      118.21      6.39 o
  -6  -2  10      449.92      423.80      7.53 o
  -5  -2  10      993.89     1073.05      9.77 o
  -4  -2  10      216.62      221.91      7.70 o
  -3  -2  10     2275.07     2448.03     30.42 o
  -2  -2  10      865.16      894.85     16.56 o
  -1  -2  10       20.15       22.62      8.38 o
   0  -2  10       28.45       40.64      8.49 o
   1  -2  10      135.58      141.92     11.03 o
   2  -2  10      576.67      563.95     47.80 o
   3  -2  10       30.14       32.15     11.25 o
   4  -2  10       23.81       19.50     12.35 o
   5  -2  10       41.95       44.57     12.88 o
   6  -2  10        2.28        5.34     11.85 o
   7  -2  10      111.50      110.89     19.19 o
   8  -2  10        0.37        3.00     11.89 o
   9  -2  10        3.76       10.43     14.26 o
  10  -2  10       33.98       46.81     16.64 o
  11  -2  10        2.64        0.40     24.82 o
 -15  -1  10       13.79       17.92     10.23 o
 -14  -1  10       34.11       39.54      8.21 o
 -13  -1  10       99.33      104.28      9.58 o
 -12  -1  10        1.02        7.55      8.00 o
 -11  -1  10        5.81       11.38      7.19 o
 -10  -1  10       40.39       44.37      6.77 o
  -9  -1  10        3.07        2.81      8.17 o
  -8  -1  10        1.94        4.86      7.30 o
  -7  -1  10      740.75      756.66      8.86 o
  -6  -1  10        1.57        6.33      5.98 o
  -5  -1  10        6.37        6.08      5.97 o
  -4  -1  10     3830.49     3927.86    102.74 o
  -3  -1  10       67.93       65.09      6.82 o
  -2  -1  10     1242.50     1280.81     17.53 o
  -1  -1  10      107.15      105.39     14.27 o
   0  -1  10       18.57       19.59      7.18 o
   1  -1  10       75.79      107.12      9.09 o
   2  -1  10       60.17       64.09     11.40 o
   3  -1  10        1.57        3.61     10.99 o
   4  -1  10       21.26       23.14     10.86 o
   5  -1  10      110.86      114.46     14.93 o
   6  -1  10       70.06       57.40     12.43 o
   7  -1  10        8.87       11.29     13.28 o
   8  -1  10        1.12        1.61     14.41 o
   9  -1  10        3.99        6.97     19.96 o
  11  -1  10       15.76       17.20     12.83 o
 -15   0  10        0.29        1.73      8.73 o
 -14   0  10       12.17       13.19      7.34 o
 -13   0  10        0.72       -4.52      7.90 o
 -12   0  10        0.76        5.81      7.53 o
 -11   0  10        8.71       20.03      8.27 o
 -10   0  10       24.75       23.87      7.11 o
  -9   0  10        0.97        0.13      6.89 o
  -8   0  10      152.37      152.39      7.57 o
  -7   0  10       71.94       81.67      8.39 o
  -6   0  10      107.79      106.82      7.09 o
  -5   0  10       29.48       41.01      5.74 o
  -4   0  10     2196.48     2289.26     40.04 o
  -3   0  10     1090.84     1061.45     16.27 o
  -2   0  10     1191.10     1217.46     25.80 o
  -1   0  10       11.85       22.63      7.18 o
   0   0  10      107.90      101.24     13.77 o
   1   0  10      270.70      284.26     11.67 o
   2   0  10       92.22       86.25     15.58 o
   3   0  10        5.55        6.89     12.71 o
   4   0  10      254.88      239.77     38.17 o
   5   0  10      152.24      135.88     29.80 o
   6   0  10       36.70       29.18     14.29 o
   7   0  10        1.46       -1.87     18.82 o
  10   0  10        2.04       -1.78     11.72 o
  11   0  10        0.52       17.11     17.65 o
 -15   1  10        1.65        5.36     10.39 o
 -14   1  10        1.41        2.44      8.12 o
 -13   1  10        0.96        4.74      7.15 o
 -12   1  10       41.27       49.86      8.72 o
 -11   1  10       53.77       47.45      8.50 o
 -10   1  10      340.59      349.31     12.27 o
  -9   1  10       39.53       29.66      7.15 o
  -8   1  10       18.03       15.77      8.18 o
  -7   1  10      139.75      142.90     11.24 o
  -6   1  10      295.10      286.75      8.02 o
  -5   1  10        0.05        1.18      6.78 o
  -4   1  10      492.47      529.19     10.30 o
  -3   1  10      484.40      491.06      9.50 o
  -2   1  10       74.23       77.19      7.91 o
  -1   1  10      102.75      101.69      8.58 o
   0   1  10       88.88       84.21      8.46 o
   1   1  10       16.26       47.06     14.35 o
   2   1  10      146.75      148.98     13.77 o
   3   1  10      121.23      128.21     17.34 o
   4   1  10      178.46      186.65     34.44 o
   5   1  10        2.77        0.25     16.95 o
   8   1  10        0.16        8.82     14.88 o
   9   1  10       21.00       28.43     11.45 o
  10   1  10        0.32        2.99     11.54 o
 -15   2  10        6.05       -1.69      8.97 o
 -14   2  10        0.01        3.76      8.28 o
 -13   2  10       84.12       89.26     12.89 o
 -12   2  10        0.02        6.44      8.53 o
 -11   2  10       33.29       34.04      6.70 o
 -10   2  10        1.42        5.23      6.57 o
  -9   2  10       18.63       36.79      8.64 o
  -8   2  10       80.14       65.67      7.26 o
  -7   2  10      179.03      174.72     10.61 o
  -6   2  10      427.21      446.93      9.24 o
  -5   2  10      652.92      680.43     16.97 o
  -4   2  10      260.30      276.49      8.47 o
  -3   2  10      552.93      512.39     11.82 o
  -2   2  10     2141.46     2268.52     26.80 o
  -1   2  10      308.30      332.50     11.29 o
   0   2  10     1199.56     1259.70     20.06 o
   1   2  10       16.81       31.45     10.26 o
   2   2  10      283.41      343.26     12.83 o
   3   2  10      250.64      223.73     14.89 o
   4   2  10       33.19       22.54     16.56 o
   5   2  10      186.74      194.42     14.98 o
   6   2  10      573.26      620.73     17.85 o
   7   2  10       77.83       83.70     11.14 o
   8   2  10        1.22       -8.69     15.86 o
   9   2  10        0.91       18.40     16.00 o
  10   2  10       13.96       26.52     17.07 o
 -15   3  10        0.40       -4.39      8.25 o
 -14   3  10       35.47       34.18      6.94 o
 -13   3  10        0.07        4.26      6.94 o
 -12   3  10       68.84       62.87      7.84 o
 -11   3  10        9.51        2.20      7.59 o
 -10   3  10        3.85       11.34      8.45 o
  -9   3  10        1.41        4.07      8.48 o
  -8   3  10       42.82       42.97      8.31 o
  -7   3  10      114.54      131.13     10.37 o
  -6   3  10       32.79       35.87      8.55 o
  -5   3  10       11.60       18.80     10.13 o
  -4   3  10      635.75      674.06     22.90 o
  -3   3  10       20.66       18.30      9.69 o
  -2   3  10       16.88       35.30      9.88 o
  -1   3  10      260.68      273.72     10.60 o
   0   3  10        0.39       -2.04      8.57 o
   1   3  10      151.23      162.69     10.01 o
   2   3  10        0.07        3.29      9.19 o
   3   3  10        0.57        2.94     10.04 o
   4   3  10      159.69      180.96     32.86 o
   5   3  10        0.00        4.37     13.64 o
   6   3  10      165.37      174.52     15.69 o
   7   3  10       28.02       25.85     14.89 o
   8   3  10       59.05       65.11     11.28 o
   9   3  10        0.35       -2.23     16.67 o
  10   3  10        1.54       -6.33     16.40 o
 -15   4  10       21.42       26.02      9.18 o
 -14   4  10        6.54       12.57      8.54 o
 -13   4  10       94.26      101.98      9.61 o
 -12   4  10       27.07       25.62      9.05 o
 -11   4  10        1.17        2.76      6.85 o
 -10   4  10        1.64       -4.31      7.68 o
  -9   4  10       76.42       67.98      7.51 o
  -8   4  10       77.50       76.13      8.41 o
  -7   4  10      157.36      157.28      9.89 o
  -6   4  10       73.39       84.54      8.88 o
  -5   4  10       28.96       37.47      7.94 o
  -4   4  10      327.17      298.76     19.29 o
  -3   4  10        2.51        4.40      8.24 o
  -2   4  10      112.98      108.04      9.03 o
  -1   4  10     1094.34     1061.54    101.20 o
   0   4  10       19.70       15.76      8.93 o
   1   4  10       90.83       84.32      9.17 o
   2   4  10       30.86       32.08      9.31 o
   3   4  10      112.43      106.33     13.31 o
   4   4  10        4.54       10.07     13.01 o
   5   4  10      130.36      152.94     14.75 o
   6   4  10        4.36        8.56     10.52 o
   7   4  10       16.94       20.63     15.42 o
   8   4  10       21.43       24.60     16.49 o
   9   4  10       24.62       16.13     11.77 o
  10   4  10        3.74       -0.71     18.18 o
 -14   5  10        6.85       15.82     10.03 o
 -13   5  10        0.04       10.04      9.31 o
 -12   5  10        8.84       20.91     12.00 o
 -11   5  10        1.98       -0.99      7.93 o
 -10   5  10      145.22      150.20      9.00 o
  -9   5  10       61.73       74.91     12.62 o
  -8   5  10       34.85       39.92      7.72 o
  -7   5  10        0.76        9.47      6.50 o
  -6   5  10      620.66      623.61     43.60 o
  -5   5  10      137.00      132.30      9.77 o
  -4   5  10      146.88      128.60     12.79 o
  -3   5  10       36.82       37.49      7.89 o
  -2   5  10        9.73       15.36      8.46 o
  -1   5  10       19.41       19.73      8.60 o
   0   5  10       76.13       76.94      9.41 o
   1   5  10        1.20        6.50      8.67 o
   2   5  10      565.17      528.13     60.54 o
   3   5  10       43.89       33.56     10.13 o
   4   5  10       98.89      111.83     15.47 o
   5   5  10       83.26      100.91     14.98 o
   6   5  10        0.87       13.28     14.31 o
   7   5  10       26.30       44.88     15.33 o
   8   5  10        0.15        1.78     16.18 o
   9   5  10        0.02        0.71     11.54 o
  10   5  10        2.39        7.09     17.96 o
 -14   6  10        0.08       12.27     10.02 o
 -13   6  10        8.17       16.98      9.66 o
 -12   6  10      108.07      102.77     12.67 o
 -11   6  10       76.76       73.65      7.32 o
 -10   6  10        0.58        6.31      8.65 o
  -9   6  10       11.20       12.16      6.52 o
  -8   6  10        3.93        1.06      8.34 o
  -7   6  10       76.41       73.31     13.59 o
  -6   6  10      900.88      887.13    155.22 o
  -5   6  10      447.87      457.45     69.57 o
  -4   6  10        4.69       14.41      7.59 o
  -3   6  10      346.93      314.24     43.31 o
  -2   6  10       61.14       69.84      8.59 o
  -1   6  10        1.67        4.66      8.56 o
   0   6  10       90.30      111.01     18.45 o
   1   6  10      103.00      123.18     14.47 o
   2   6  10       49.86       56.56     10.31 o
   3   6  10       19.93       24.77     10.58 o
   4   6  10      326.29      293.73     17.21 o
   5   6  10       56.32       56.87     14.31 o
   6   6  10       84.95       70.33     11.01 o
   7   6  10        7.96       22.91     15.02 o
   8   6  10       62.71       72.78     11.77 o
   9   6  10        5.42        6.42     12.57 o
 -14   7  10        4.85        6.48     10.65 o
 -13   7  10       34.08       28.98      7.01 o
 -12   7  10        0.46        4.90      9.47 o
 -11   7  10        7.12        0.95      9.16 o
 -10   7  10       55.84       28.74     11.03 o
  -9   7  10       36.11       52.83     10.61 o
  -8   7  10        0.20        0.18      8.45 o
  -7   7  10      123.23      111.04     21.55 o
  -6   7  10       72.19       79.66     18.43 o
  -5   7  10       23.27       14.28      7.81 o
  -4   7  10       15.84       24.08      9.63 o
  -3   7  10      288.36      257.91     30.94 o
  -2   7  10       36.68       36.79      7.35 o
  -1   7  10        2.97        8.20     10.87 o
   0   7  10        0.33       -0.63     10.82 o
   1   7  10       34.14       29.74      9.55 o
   2   7  10        0.01        5.55      9.08 o
   3   7  10       22.31       20.47      9.84 o
   4   7  10       48.82       53.20     12.00 o
   5   7  10       79.58       79.65     15.73 o
   6   7  10        0.35        0.36     14.84 o
   7   7  10        0.52       -3.03     10.87 o
   8   7  10        2.18        5.04     16.58 o
   9   7  10        1.20       -3.57     12.39 o
 -13   8  10       20.51       22.17      9.01 o
 -12   8  10        1.48        3.85      7.76 o
 -11   8  10        9.09       19.37     13.17 o
 -10   8  10      151.32      157.27     33.48 o
  -9   8  10       26.32       40.21      9.03 o
  -8   8  10        2.84       -3.56     12.57 o
  -7   8  10       46.81       53.94     12.61 o
  -6   8  10        2.21        7.38      8.95 o
  -5   8  10       36.88       51.70      9.36 o
  -4   8  10      258.41      226.22     36.67 o
  -3   8  10       34.80       45.32      9.96 o
  -2   8  10      889.65      858.33    134.27 o
  -1   8  10        0.18       -0.95      8.09 o
   0   8  10       39.27       60.05     18.18 o
   1   8  10      201.25      212.02     24.99 o
   2   8  10       41.72       34.19      9.59 o
   3   8  10      140.62      155.45     17.23 o
   4   8  10        1.94        7.40     10.80 o
   5   8  10      162.50      176.30     15.96 o
   6   8  10       15.10       27.18     15.64 o
   7   8  10        6.43       21.93     16.67 o
   8   8  10       27.18       22.68     17.96 o
 -12   9  10       15.84       28.42     10.09 o
 -11   9  10        0.02      -13.76      9.84 o
 -10   9  10        0.05        0.37      7.85 o
  -9   9  10       18.63       11.51     17.98 o
  -8   9  10        8.38       14.43      7.82 o
  -7   9  10       60.40       53.26     10.25 o
  -6   9  10        0.20        2.10     12.81 o
  -5   9  10      885.82      811.95    128.09 o
  -4   9  10      123.51      111.21     17.02 o
  -3   9  10       60.98       66.71      7.57 o
  -2   9  10      105.87      121.18     16.38 o
  -1   9  10      331.07      329.66     40.44 o
   0   9  10      113.65      128.49     14.87 o
   1   9  10        0.07        2.71     11.15 o
   2   9  10       44.64       45.60      9.11 o
   3   9  10       36.90       33.80     10.33 o
   4   9  10        0.04        3.81     10.33 o
   5   9  10       44.20       39.93     16.76 o
   6   9  10       11.31       21.66     16.49 o
   7   9  10       27.36       22.33     16.89 o
 -12  10  10        4.54        8.13     10.10 o
 -11  10  10       30.30       19.00     10.17 o
 -10  10  10        0.09       -9.55     11.45 o
  -9  10  10       45.55       53.93      8.02 o
  -8  10  10       19.06        9.54      9.18 o
  -7  10  10        0.07        7.09     11.76 o
  -6  10  10      507.46      523.63     63.82 o
  -5  10  10        0.41       -7.82      8.87 o
  -4  10  10       75.87       67.08      9.66 o
  -3  10  10      289.77      306.89     47.15 o
  -2  10  10      184.39      149.02     23.50 o
  -1  10  10        3.31       10.64      9.46 o
   0  10  10       47.58       29.24      9.41 o
   1  10  10       10.08       17.84     11.55 o
   2  10  10        3.28        3.40     11.67 o
   3  10  10       66.74       54.80     10.21 o
   4  10  10        0.70        7.27     10.83 o
   5  10  10       12.42       30.57     16.36 o
   6  10  10        0.24        0.40     17.38 o
   7  10  10       13.44       13.32     17.78 o
 -11  11  10        0.79        1.54     13.79 o
 -10  11  10        8.79       11.08      9.98 o
  -9  11  10        1.58       11.43     17.22 o
  -8  11  10        9.42        7.78     12.14 o
  -7  11  10       54.87       37.55     13.99 o
  -6  11  10       66.20       75.22     18.45 o
  -5  11  10       28.25       32.84      9.27 o
  -4  11  10       34.78       41.16      8.85 o
  -3  11  10      121.36      128.30     24.73 o
  -2  11  10       45.26       30.42     10.06 o
  -1  11  10       35.61       36.20      8.10 o
   0  11  10       54.20       51.60      9.98 o
   1  11  10        1.93        0.50      9.51 o
   2  11  10       16.02       26.02     13.62 o
   3  11  10       42.94       40.92     13.35 o
   4  11  10        2.87        1.02     10.21 o
   5  11  10        3.56        8.24     13.04 o
   6  11  10        6.32       12.39     18.23 o
 -10  12  10        0.42       -2.97     15.60 o
  -9  12  10       50.07       56.19     10.09 o
  -8  12  10       26.23       26.56     12.40 o
  -7  12  10      124.96      152.07     21.94 o
  -6  12  10       12.19       21.92     10.23 o
  -5  12  10        7.94       17.73      7.91 o
  -4  12  10       47.29       38.65     10.44 o
  -3  12  10       17.46       10.68     10.02 o
  -2  12  10        0.80       11.06      9.36 o
  -1  12  10       32.36       27.69      8.31 o
   0  12  10        1.63        3.47      9.47 o
   1  12  10       26.10       33.34      9.80 o
   2  12  10       22.04       15.08     12.49 o
   3  12  10        0.43        1.07     12.38 o
   4  12  10       13.41       17.45     13.92 o
  -8  13  10        7.35        8.07      7.96 o
  -7  13  10       25.60       28.86      8.64 o
  -6  13  10        0.08        3.33      7.72 o
  -5  13  10       35.99       47.39     10.66 o
  -4  13  10        0.04       10.83      7.51 o
  -3  13  10        6.14        6.41      7.65 o
  -2  13  10        7.78        6.90      8.66 o
  -1  13  10        5.77       10.21      8.91 o
   0  13  10       52.70       49.94      8.88 o
   1  13  10        0.13        6.17      8.78 o
   2  13  10        0.35        6.02     13.17 o
   3  13  10        2.18       10.27     13.06 o
  -6  14  10        0.79        5.99     11.25 o
  -5  14  10       16.76       34.65      8.10 o
  -4  14  10        3.89       23.82     10.23 o
  -3  14  10        3.69        3.54     11.09 o
  -2  14  10        0.41       -1.89      8.93 o
  -1  14  10       33.90       34.89     11.22 o
   0  14  10       14.72       13.18     10.56 o
   1  14  10        6.11       11.51     10.67 o
  -6 -14  11        4.96       -0.81      8.91 o
  -5 -14  11       14.65       20.64      7.81 o
  -4 -14  11       31.14       30.36     13.38 o
  -3 -14  11        0.54       -2.11     10.21 o
  -2 -14  11       18.73       23.59     14.71 o
  -1 -14  11       11.66       12.63     11.78 o
   0 -14  11        0.20       10.04      8.46 o
   1 -14  11       11.18        9.76      8.96 o
   2 -14  11       11.62       16.33      8.84 o
  -8 -13  11        0.30       12.25      7.98 o
  -7 -13  11       13.86       22.83      8.46 o
  -6 -13  11        4.83       16.40      8.63 o
  -5 -13  11        3.50        7.95      7.25 o
  -4 -13  11        1.79        2.83      8.34 o
  -3 -13  11       17.20       29.57      8.36 o
  -2 -13  11        6.55       11.58      8.34 o
  -1 -13  11       67.84       86.64      8.38 o
   0 -13  11        1.56        4.74      7.30 o
   1 -13  11        4.38       -0.88      9.67 o
   2 -13  11        2.71       12.17      9.88 o
   3 -13  11       18.96       14.07     14.28 o
   4 -13  11        5.69        0.14     10.75 o
  -9 -12  11       12.78       15.53      8.91 o
  -8 -12  11       11.01       10.04      9.10 o
  -7 -12  11        5.50       12.21      7.36 o
  -6 -12  11        0.45        7.47      6.45 o
  -5 -12  11        5.63        9.90      7.69 o
  -4 -12  11        0.72        6.07      7.88 o
  -3 -12  11       26.27       16.39     11.02 o
  -2 -12  11       16.14       25.26      6.37 o
  -1 -12  11        1.17       10.14      9.02 o
   0 -12  11        0.77        7.40      6.94 o
   1 -12  11        2.62        1.76      7.32 o
   2 -12  11        1.77       11.87     12.18 o
   3 -12  11        4.29        6.18     12.18 o
   4 -12  11        2.21       12.34     13.28 o
   5 -12  11        1.48        1.90     10.09 o
 -10 -11  11       10.88        5.18      6.71 o
  -9 -11  11       10.55       11.73      8.40 o
  -8 -11  11        4.36        8.64      9.28 o
  -7 -11  11       15.49       14.96      8.85 o
  -6 -11  11       43.76       21.22      7.29 o
  -5 -11  11        2.10        8.85      8.87 o
  -4 -11  11        3.62       -0.28      7.64 o
  -3 -11  11        0.09       -8.19     11.92 o
  -2 -11  11        6.96        8.30      8.76 o
  -1 -11  11       21.82       29.30      7.68 o
   0 -11  11        2.67        0.57      7.57 o
   1 -11  11       34.73       56.88     11.44 o
   2 -11  11        8.89       19.30      8.36 o
   3 -11  11       23.32       33.20     11.72 o
   4 -11  11       10.49       23.13     11.85 o
   5 -11  11        3.88        7.09     12.15 o
   6 -11  11        4.58       -2.85     12.30 o
 -11 -10  11        4.79        9.43      7.86 o
 -10 -10  11       31.20       26.99      7.69 o
  -9 -10  11        0.05        4.01      6.55 o
  -8 -10  11        0.00        5.64      7.80 o
  -7 -10  11       36.78       26.83      8.33 o
  -6 -10  11       26.22       22.11      9.06 o
  -5 -10  11        5.14       18.65      7.51 o
  -4 -10  11      102.62       99.62      7.11 o
  -3 -10  11        0.01       -1.46     17.13 o
  -2 -10  11       61.17       63.16      6.63 o
  -1 -10  11       26.35       37.14     10.11 o
   0 -10  11       88.53       87.54     14.16 o
   1 -10  11       21.00       30.94      9.56 o
   2 -10  11        0.34       13.94     11.76 o
   3 -10  11       13.32       16.13      9.44 o
   4 -10  11        2.34        6.14     11.66 o
   5 -10  11        1.05       -1.70      8.44 o
   6 -10  11        2.38       -6.23     12.16 o
   7 -10  11        0.59        6.91     10.63 o
 -12  -9  11       44.38       32.98      7.97 o
 -11  -9  11       32.41       38.48      7.10 o
 -10  -9  11        0.06       -5.86      7.28 o
  -9  -9  11        7.42       10.18      6.79 o
  -8  -9  11       16.30       19.87      8.72 o
  -7  -9  11        0.00        9.23      7.77 o
  -6  -9  11        1.68        6.12      7.32 o
  -5  -9  11       13.48        9.58      7.07 o
  -4  -9  11       63.32       71.32      7.45 o
  -3  -9  11      217.31      194.59     21.30 o
  -2  -9  11        1.07        4.40     10.27 o
  -1  -9  11       26.43       23.66      7.51 o
   0  -9  11       17.15       27.28     11.36 o
   1  -9  11      121.03      132.55      8.56 o
   2  -9  11       14.20       21.69      8.04 o
   3  -9  11      378.97      422.42     78.84 o
   4  -9  11       40.61       30.85     12.00 o
   5  -9  11        8.16       26.03     11.79 o
   6  -9  11        8.49        5.65      9.77 o
   7  -9  11        2.52       -5.69     10.24 o
   8  -9  11        4.51       11.51     21.06 o
 -13  -8  11        9.03       12.35      8.13 o
 -12  -8  11       40.36       30.84      6.43 o
 -11  -8  11        2.75       -0.32      7.33 o
 -10  -8  11       25.16       19.21      6.01 o
  -9  -8  11      172.02      179.55     12.10 o
  -8  -8  11       16.26       17.05      6.58 o
  -7  -8  11       21.41       19.30      6.66 o
  -6  -8  11      135.70      142.66      8.16 o
  -5  -8  11       89.67       88.61      7.82 o
  -4  -8  11        0.29        7.66      8.50 o
  -3  -8  11       72.11       70.17      7.57 o
  -2  -8  11        2.30       14.63      8.17 o
  -1  -8  11       36.30       41.97      8.67 o
   0  -8  11      143.26      152.55     28.42 o
   1  -8  11        0.05        1.62      8.34 o
   2  -8  11      954.92     1036.62    179.94 o
   3  -8  11       29.87       31.55     10.85 o
   4  -8  11       47.70       47.42     18.07 o
   5  -8  11        0.01       -4.36     11.72 o
   6  -8  11       22.56       29.34      9.78 o
   7  -8  11        1.45       10.93     10.49 o
   8  -8  11        0.50        6.26     13.41 o
 -13  -7  11        8.97       11.37      8.67 o
 -12  -7  11        2.51        1.17      6.87 o
 -11  -7  11       41.49       35.34      7.98 o
 -10  -7  11       81.41       73.94      9.57 o
  -9  -7  11        0.00        5.53      6.43 o
  -8  -7  11       46.66       51.94      5.98 o
  -7  -7  11       22.42       16.95      7.35 o
  -6  -7  11      319.54      306.86      7.15 o
  -5  -7  11        0.00       11.67      7.31 o
  -4  -7  11        4.39        9.85      7.98 o
  -3  -7  11       22.02       33.18      7.05 o
  -2  -7  11       21.35       21.62      6.48 o
  -1  -7  11       33.39       26.71      8.64 o
   0  -7  11      154.37      169.32     24.67 o
   1  -7  11       36.12       36.79     10.23 o
   2  -7  11      429.86      422.41     55.22 o
   3  -7  11       15.61       29.88      9.47 o
   4  -7  11      225.28      233.57     23.70 o
   5  -7  11      216.46      200.39     43.13 o
   6  -7  11        2.02       17.61     11.51 o
   7  -7  11       11.28       15.77     12.01 o
   8  -7  11       17.17       31.36     12.49 o
   9  -7  11        0.03       -4.19     11.01 o
 -14  -6  11        7.94        2.05     10.37 o
 -13  -6  11        1.51       -0.06      9.72 o
 -12  -6  11        6.94        5.21      6.07 o
 -11  -6  11       19.37       27.18      7.74 o
 -10  -6  11      234.32      234.65      7.28 o
  -9  -6  11      210.37      186.34      7.00 o
  -8  -6  11     1489.22     1450.17     19.59 o
  -7  -6  11      226.55      225.37      7.16 o
  -6  -6  11        2.04        3.91      6.94 o
  -5  -6  11       38.25       37.76      7.10 o
  -4  -6  11       91.40       98.37      7.15 o
  -3  -6  11      264.72      258.11      9.45 o
  -2  -6  11        8.65       14.18      8.21 o
  -1  -6  11       52.20       56.28      9.27 o
   0  -6  11      559.37      530.70     18.61 o
   1  -6  11      282.90      273.87     13.98 o
   2  -6  11       30.54       19.84      9.40 o
   3  -6  11      857.49      918.60    160.74 o
   4  -6  11       22.84       18.79      9.41 o
   5  -6  11       18.90       18.32      9.46 o
   6  -6  11        0.40       -3.44     11.63 o
   7  -6  11        7.33       14.27     11.72 o
   8  -6  11        0.18       -3.15     12.24 o
   9  -6  11        1.17        4.24     12.70 o
 -14  -5  11        2.22        3.80      8.99 o
 -13  -5  11        1.35       12.87      8.27 o
 -12  -5  11        8.85        6.84      7.17 o
 -11  -5  11      269.91      243.04      7.72 o
 -10  -5  11        0.43        6.60      6.29 o
  -9  -5  11      165.55      165.10      6.35 o
  -8  -5  11      104.84      102.06      6.29 o
  -7  -5  11      224.79      231.45      6.59 o
  -6  -5  11       23.31       14.77      5.34 o
  -5  -5  11       25.49       30.44      7.93 o
  -4  -5  11       30.46       29.40      7.99 o
  -3  -5  11       60.82       54.25      8.05 o
  -2  -5  11        7.78       -1.20      8.13 o
  -1  -5  11        2.16        6.53     10.79 o
   0  -5  11      220.75      210.45     11.76 o
   1  -5  11        0.19      -16.93     17.51 o
   2  -5  11       77.93       75.91      9.47 o
   3  -5  11       34.78       37.39     12.37 o
   4  -5  11        0.09       -2.52     10.95 o
   5  -5  11      233.26      194.25     40.77 o
   6  -5  11       30.14       39.52     13.90 o
   7  -5  11       16.00       32.40     11.72 o
   8  -5  11        1.12       12.52     12.21 o
   9  -5  11       17.73       37.42     12.51 o
  10  -5  11        7.13        5.17     18.85 o
 -14  -4  11        0.02       -1.83     10.00 o
 -13  -4  11        0.34       16.33      9.29 o
 -12  -4  11        5.26        9.20      8.98 o
 -11  -4  11       10.45       17.81      7.50 o
 -10  -4  11      125.91      118.18      7.41 o
  -9  -4  11       19.41       18.67      7.38 o
  -8  -4  11       12.68        8.94      6.48 o
  -7  -4  11       36.77       33.45      5.78 o
  -6  -4  11       17.80       23.98      6.82 o
  -5  -4  11        7.74        6.81      7.75 o
  -4  -4  11      157.10      158.83      7.49 o
  -3  -4  11      444.87      469.85     10.93 o
  -2  -4  11      161.61      160.73      6.86 o
  -1  -4  11        0.61        4.31     12.48 o
   0  -4  11      190.01      183.05     13.29 o
   1  -4  11       93.65       86.17     15.24 o
   2  -4  11       46.94       56.74      8.90 o
   3  -4  11       88.37       70.20     16.89 o
   4  -4  11       48.58       44.92      9.04 o
   5  -4  11        0.01        5.59     11.55 o
   6  -4  11       36.79       34.48     11.58 o
   7  -4  11        1.43        1.20     11.42 o
   8  -4  11        0.31        1.72     12.78 o
   9  -4  11        1.65       -6.95     17.47 o
  10  -4  11        0.05        9.80     22.68 o
 -15  -3  11        0.60       -1.09     10.52 o
 -14  -3  11       11.52       15.83      7.51 o
 -13  -3  11        5.30        0.05      7.26 o
 -12  -3  11      111.22      110.97      8.15 o
 -11  -3  11       26.48       21.15      6.40 o
 -10  -3  11       54.23       52.32      7.22 o
  -9  -3  11      132.53      127.19      6.17 o
  -8  -3  11      132.49      142.75      7.33 o
  -7  -3  11      116.42      120.28      5.63 o
  -6  -3  11       16.22       11.12      5.96 o
  -5  -3  11      181.76      184.63      8.45 o
  -4  -3  11     1691.72     1702.62     14.84 o
  -3  -3  11       94.69       80.08      7.46 o
  -2  -3  11        7.61        3.13      6.92 o
  -1  -3  11      454.77      473.82     13.90 o
   0  -3  11      105.28       98.26     14.09 o
   1  -3  11        0.04       14.23     10.16 o
   2  -3  11        1.05        4.60      8.80 o
   3  -3  11      309.09      304.03     31.42 o
   4  -3  11       69.01       62.50     11.48 o
   5  -3  11       20.16       32.88     11.44 o
   6  -3  11        7.30        1.65     11.27 o
   7  -3  11       15.33       17.29     11.47 o
   8  -3  11       31.06       37.53     11.81 o
   9  -3  11        0.45        3.80     13.32 o
  10  -3  11        0.48        1.39     15.55 o
 -15  -2  11       23.51        9.84     10.41 o
 -14  -2  11       17.99       14.66      9.66 o
 -13  -2  11        5.16       14.05      7.95 o
 -12  -2  11       26.29       28.47      6.78 o
 -11  -2  11        0.49        6.53      9.31 o
 -10  -2  11      123.08      128.61      8.65 o
  -9  -2  11        7.08       12.74      5.80 o
  -8  -2  11       42.99       44.57      5.71 o
  -7  -2  11      121.68      130.37      5.96 o
  -6  -2  11        2.57       14.52      6.69 o
  -5  -2  11      754.00      810.59      9.76 o
  -4  -2  11      376.38      393.96      7.75 o
  -3  -2  11     2157.91     2303.65     37.39 o
  -2  -2  11        1.27       -1.63      6.57 o
  -1  -2  11        4.92       15.59     10.07 o
   0  -2  11        2.15        0.37      8.47 o
   1  -2  11       17.38       29.35      8.58 o
   2  -2  11      172.97      167.41     11.48 o
   3  -2  11       43.61       37.30     11.13 o
   4  -2  11      128.81      139.90     12.21 o
   5  -2  11      114.19      114.73     26.19 o
   6  -2  11        5.32       11.60     11.25 o
   7  -2  11       78.48       78.15     15.67 o
   8  -2  11        1.88       -1.84     14.06 o
   9  -2  11        5.01        7.48     14.16 o
  10  -2  11        0.00        1.39     19.61 o
 -15  -1  11        7.58        8.24      8.06 o
 -14  -1  11        1.95       -2.84      9.85 o
 -13  -1  11       18.69       20.32      6.49 o
 -12  -1  11        5.29        7.65      7.44 o
 -11  -1  11       35.33       24.44      8.64 o
 -10  -1  11      118.24      127.78      6.81 o
  -9  -1  11       72.04       63.71      8.09 o
  -8  -1  11      272.77      283.28     11.84 o
  -7  -1  11       12.15       17.36      5.75 o
  -6  -1  11       55.09       64.87      6.31 o
  -5  -1  11       91.76      103.74      7.24 o
  -4  -1  11      266.75      288.60      8.85 o
  -3  -1  11     1016.25     1086.13     15.70 o
  -2  -1  11        0.02        0.19      6.71 o
  -1  -1  11       38.93       50.46      7.42 o
   0  -1  11      405.92      443.63     11.95 o
   1  -1  11      121.47      143.54      9.15 o
   2  -1  11      129.52      132.56     11.99 o
   3  -1  11      162.32      150.54     17.19 o
   4  -1  11      265.40      258.04     49.83 o
   5  -1  11       78.26       81.83     12.57 o
   6  -1  11       79.74       60.54     13.84 o
   7  -1  11        5.57       12.37     13.30 o
   8  -1  11        1.99        3.19     16.89 o
 -15   0  11        0.95        9.28      9.00 o
 -14   0  11        0.26        9.92      8.07 o
 -13   0  11       25.00       32.03      9.01 o
 -12   0  11       84.13       92.40      9.28 o
 -11   0  11      334.08      330.28      8.44 o
 -10   0  11       14.01       19.54      7.48 o
  -9   0  11      127.93      125.73      8.54 o
  -8   0  11      420.64      395.77     13.38 o
  -7   0  11      130.62      145.68      7.21 o
  -6   0  11       61.35       69.60      6.34 o
  -5   0  11       19.16       28.65      6.17 o
  -4   0  11     1007.24     1062.01     20.39 o
  -3   0  11      326.72      341.64      8.66 o
  -2   0  11      100.33       96.56      8.75 o
  -1   0  11        3.20        8.07      8.07 o
   0   0  11      144.99      153.73     10.94 o
   1   0  11       48.14       49.81     10.58 o
   2   0  11      262.42      265.95     21.52 o
   3   0  11      176.69      184.07     25.41 o
   4   0  11      509.19      427.44     76.76 o
   5   0  11       22.82       26.93     12.23 o
   6   0  11       61.27       45.61     14.86 o
   7   0  11       10.98       12.41     20.49 o
  10   0  11        0.02        9.36     17.11 o
 -15   1  11        3.90        7.01     10.20 o
 -14   1  11        4.15        5.40      9.91 o
 -13   1  11        8.43        5.78      7.83 o
 -12   1  11        1.29        4.91      6.89 o
 -11   1  11      114.69      110.37      7.15 o
 -10   1  11      121.16      119.21      7.17 o
  -9   1  11      120.56      128.21     10.28 o
  -8   1  11      466.45      509.53     23.30 o
  -7   1  11      130.98      121.06      8.82 o
  -6   1  11      277.98      297.66      8.23 o
  -5   1  11      303.42      315.90      8.64 o
  -4   1  11      975.72     1047.83     21.71 o
  -3   1  11       88.24       80.43      7.51 o
  -2   1  11      294.04      299.80      8.84 o
  -1   1  11      681.11      718.93     20.43 o
   0   1  11       78.97       98.21     10.10 o
   1   1  11       13.54        4.25     10.40 o
   2   1  11      137.64      144.88     11.93 o
   3   1  11       29.72       39.83     10.79 o
   4   1  11       85.03       80.26     18.59 o
   5   1  11       10.27       12.70     15.97 o
   8   1  11        0.29       -1.02     15.37 o
   9   1  11        3.48       22.59     16.22 o
  10   1  11        3.12        6.24     17.20 o
 -15   2  11        7.69        5.52      9.11 o
 -14   2  11        5.48       20.80      9.76 o
 -13   2  11       13.05       21.48      7.15 o
 -12   2  11        8.13       10.98      6.88 o
 -11   2  11        0.04        0.33      8.60 o
 -10   2  11       93.48       94.04      8.82 o
  -9   2  11        3.98        5.16      6.49 o
  -8   2  11       44.70       29.04      8.10 o
  -7   2  11       29.25       45.66     11.73 o
  -6   2  11      156.07      163.49      7.92 o
  -5   2  11      988.25     1022.04     26.68 o
  -4   2  11      172.18      171.41     11.24 o
  -3   2  11       40.40       58.71      8.37 o
  -2   2  11      533.35      526.12     13.21 o
  -1   2  11      649.94      648.43     26.41 o
   0   2  11      327.69      357.54     11.96 o
   1   2  11      634.47      741.09     26.63 o
   2   2  11        3.13        7.64      9.91 o
   3   2  11        6.65        5.81     13.18 o
   4   2  11      456.70      432.07     48.29 o
   5   2  11      324.82      342.83     13.02 o
   6   2  11      110.98      129.17     16.49 o
   7   2  11        4.93       -0.71     15.55 o
   8   2  11       30.85       40.73     11.59 o
   9   2  11        4.82        7.35     11.68 o
  10   2  11       21.84       36.37     18.05 o
 -15   3  11        0.01        5.10      8.06 o
 -14   3  11        0.16        6.50      7.65 o
 -13   3  11       12.03       24.79      8.14 o
 -12   3  11       60.62       53.97      8.98 o
 -11   3  11       11.15       28.72      8.76 o
 -10   3  11        5.06        8.39      7.28 o
  -9   3  11       20.70       21.86      7.35 o
  -8   3  11      117.35      118.69      7.86 o
  -7   3  11        0.01        6.96      6.23 o
  -6   3  11      648.03      668.48     33.62 o
  -5   3  11      252.38      275.77     11.47 o
  -4   3  11        6.72       15.90     10.08 o
  -3   3  11       16.83       19.39     10.19 o
  -2   3  11      404.59      410.95     41.67 o
  -1   3  11       43.43       57.78      9.37 o
   0   3  11      356.74      396.83     13.68 o
   1   3  11      318.27      342.36     10.45 o
   2   3  11       16.65       19.74      8.76 o
   3   3  11      110.35      105.51     10.00 o
   4   3  11       91.46       88.35     11.88 o
   5   3  11        5.11        4.37      9.85 o
   6   3  11      208.86      220.10     15.51 o
   7   3  11       16.60       24.02     11.10 o
   8   3  11       18.98       24.33     16.18 o
   9   3  11        0.17        3.43     17.38 o
  10   3  11        0.38        9.40     12.61 o
 -14   4  11        1.66       16.58      8.37 o
 -13   4  11        0.09       11.28      7.20 o
 -12   4  11       25.01       35.48      8.21 o
 -11   4  11      235.67      250.65     20.76 o
 -10   4  11      157.62      176.81     12.74 o
  -9   4  11      261.39      297.49     28.70 o
  -8   4  11       75.85       71.92     12.79 o
  -7   4  11      135.16      163.21     13.67 o
  -6   4  11      197.37      186.71      8.30 o
  -5   4  11      682.27      644.57     62.45 o
  -4   4  11        0.76        2.66     10.44 o
  -3   4  11       52.26       61.37     13.30 o
  -2   4  11       11.15        4.92     10.76 o
  -1   4  11       33.19       40.51     10.24 o
   0   4  11      216.04      254.83     14.95 o
   1   4  11       29.81       26.55      8.39 o
   2   4  11      271.91      278.55     26.22 o
   3   4  11      137.39      129.65     14.97 o
   4   4  11       31.95       52.10     15.11 o
   5   4  11       34.29       45.50     14.84 o
   6   4  11      409.46      406.55     17.30 o
   7   4  11        2.16        1.69     15.37 o
   8   4  11        5.70       12.61     16.85 o
   9   4  11        8.13       19.39     16.71 o
 -14   5  11        0.00       -0.53      7.88 o
 -13   5  11       11.61       16.13      8.19 o
 -12   5  11       26.36       29.56     13.14 o
 -11   5  11        1.07        8.78      8.90 o
 -10   5  11        0.30        2.05      8.52 o
  -9   5  11       58.92       61.09      7.37 o
  -8   5  11        8.86       22.49      8.97 o
  -7   5  11       13.30       16.32      7.30 o
  -6   5  11       24.34       29.81      6.94 o
  -5   5  11       38.79       39.46     13.37 o
  -4   5  11       65.15       71.89     20.41 o
  -3   5  11       30.07       45.88     11.99 o
  -2   5  11      450.89      397.68     50.81 o
  -1   5  11       11.61       18.13     10.59 o
   0   5  11       23.04       24.76      7.91 o
   1   5  11       62.50       78.81      9.34 o
   2   5  11        3.48        4.94      9.13 o
   3   5  11        1.38        6.89      9.64 o
   4   5  11      322.53      331.37     16.99 o
   5   5  11        8.78       15.29     14.39 o
   6   5  11       15.27       20.63     15.15 o
   7   5  11       32.22       42.52     15.20 o
   8   5  11        3.17        7.53     16.67 o
   9   5  11        7.43        2.67     17.91 o
 -14   6  11        6.87       13.89      8.94 o
 -13   6  11        2.52       -0.34      8.53 o
 -12   6  11       14.89        4.45      8.31 o
 -11   6  11        0.25        4.12      7.52 o
 -10   6  11        1.88        8.87      7.96 o
  -9   6  11       24.29       20.54      8.39 o
  -8   6  11        8.50       11.47      8.95 o
  -7   6  11      271.75      293.56     24.25 o
  -6   6  11       23.29       21.77      9.51 o
  -5   6  11      762.73      668.65     96.36 o
  -4   6  11      275.30      283.76     48.12 o
  -3   6  11        0.61        7.56      8.63 o
  -2   6  11       44.03       47.17     10.91 o
  -1   6  11       29.76       29.34     12.23 o
   0   6  11        0.37       -0.70      9.02 o
   1   6  11        1.87        6.74      8.57 o
   2   6  11       41.54       49.09     10.06 o
   3   6  11       44.63       52.20     10.70 o
   4   6  11        9.30       12.70     14.71 o
   5   6  11        0.19        8.56     15.24 o
   6   6  11        0.61       -1.07     10.61 o
   7   6  11        0.72       -2.99     15.37 o
   8   6  11        2.82        6.77     16.93 o
   9   6  11        8.28        6.02     18.09 o
 -13   7  11        1.04       21.84      8.69 o
 -12   7  11       15.86       16.65      8.28 o
 -11   7  11       34.70       50.31     10.81 o
 -10   7  11       13.63       16.44      6.93 o
  -9   7  11        0.99        0.90      7.39 o
  -8   7  11        0.08        7.35      8.42 o
  -7   7  11        7.48        3.21     27.03 o
  -6   7  11      139.67      134.18     32.34 o
  -5   7  11       19.22       25.46      9.78 o
  -4   7  11      129.05      150.70     35.26 o
  -3   7  11        2.67       -3.46     10.72 o
  -2   7  11        0.02       11.94     10.70 o
  -1   7  11       14.01       20.98      7.58 o
   0   7  11       25.04       28.92     11.05 o
   1   7  11        1.82        8.28     10.09 o
   2   7  11        0.31        0.19      9.74 o
   3   7  11        2.27       12.43     10.24 o
   4   7  11       14.55       25.17      9.79 o
   5   7  11       29.65       43.10     14.89 o
   6   7  11       19.50       21.61     15.73 o
   7   7  11       25.15       29.37     12.12 o
   8   7  11        8.86       17.25     17.87 o
 -13   8  11        2.88        8.43      9.03 o
 -12   8  11        2.70        2.36      7.48 o
 -11   8  11       17.95       28.18      9.10 o
 -10   8  11       29.63       25.34      9.18 o
  -9   8  11       17.18       12.95      9.19 o
  -8   8  11       63.40       71.35     11.08 o
  -7   8  11       81.12       95.24     22.84 o
  -6   8  11       13.13       17.17      8.16 o
  -5   8  11      259.25      266.37     30.87 o
  -4   8  11      130.15      117.59      8.45 o
  -3   8  11     1011.12      862.27    151.91 o
  -2   8  11      161.02      183.45     36.11 o
  -1   8  11      184.18      173.39     42.91 o
   0   8  11       88.75       68.20     11.32 o
   1   8  11       72.70       67.79      9.83 o
   2   8  11      105.67       94.93      9.95 o
   3   8  11        5.78        8.55     10.10 o
   4   8  11       27.37       26.37     11.89 o
   5   8  11        4.38        9.18     15.78 o
   6   8  11        2.75        8.29     16.18 o
   7   8  11       12.19       20.23     17.42 o
 -12   9  11        0.02       -5.61     10.24 o
 -11   9  11       10.31       20.21     11.64 o
 -10   9  11        2.52        2.45      9.01 o
  -9   9  11        0.22        8.98      9.04 o
  -8   9  11        1.21       -5.68     11.16 o
  -7   9  11       33.95       29.80     11.46 o
  -6   9  11       15.23       19.63      7.18 o
  -5   9  11        0.00        4.48      9.72 o
  -4   9  11      285.09      260.25     37.48 o
  -3   9  11       64.61       66.57      8.72 o
  -2   9  11      200.36      188.42     24.05 o
  -1   9  11       10.83       16.02     10.94 o
   0   9  11      187.29      170.36     31.21 o
   1   9  11        0.86        5.77     11.28 o
   2   9  11       10.14       10.67      9.23 o
   3   9  11       81.72       80.19     10.02 o
   4   9  11       20.50       20.39     11.59 o
   5   9  11       42.53       65.20     16.85 o
   6   9  11        2.73        1.43     16.53 o
   7   9  11       17.26       14.17     18.18 o
 -11  10  11        0.93       -8.36      8.60 o
 -10  10  11       23.03       13.24      9.58 o
  -9  10  11       12.34       19.91     23.08 o
  -8  10  11       26.67       39.39     16.27 o
  -7  10  11       22.27       22.89      9.74 o
  -6  10  11       28.02       27.11      8.56 o
  -5  10  11       38.72       37.88      7.57 o
  -4  10  11        1.73       -1.75      8.02 o
  -3  10  11      175.64      177.36     14.90 o
  -2  10  11       19.09       22.28      8.70 o
  -1  10  11      155.65      162.85     28.48 o
   0  10  11        0.21       -5.84     11.37 o
   1  10  11        0.23        3.08     11.68 o
   2  10  11       31.76       27.36     14.19 o
   3  10  11        4.66        6.42     10.75 o
   4  10  11        8.09       10.45     11.95 o
   5  10  11        0.03        4.41     16.80 o
   6  10  11        2.00      -10.74     17.83 o
 -11  11  11        4.32       10.16      8.68 o
 -10  11  11        2.05       12.59     12.32 o
  -9  11  11       18.19        7.88      9.82 o
  -8  11  11       13.80       19.53      9.56 o
  -7  11  11        1.48       10.26      8.14 o
  -6  11  11       67.84       87.27     14.24 o
  -5  11  11       68.90       67.80      8.89 o
  -4  11  11        9.24       15.15      9.11 o
  -3  11  11        1.08       -0.05      8.14 o
  -2  11  11       36.18       36.79     10.00 o
  -1  11  11       14.97       20.33      9.99 o
   0  11  11        8.82       -0.96     11.53 o
   1  11  11        7.83        6.52     12.00 o
   2  11  11        0.74        4.73     12.03 o
   3  11  11        0.12        5.68     13.30 o
   4  11  11       21.66       21.27     12.07 o
   5  11  11        2.57        5.70     18.05 o
  -9  12  11       14.14       22.71     12.97 o
  -8  12  11       27.40       35.40      7.93 o
  -7  12  11        4.36        8.05      8.69 o
  -6  12  11      131.64      136.23     25.94 o
  -5  12  11        0.02        9.59      8.62 o
  -4  12  11        5.83        4.60      8.72 o
  -3  12  11        3.31        1.46      8.35 o
  -2  12  11        1.31       -0.31     10.21 o
  -1  12  11       32.28       30.18      9.01 o
   0  12  11        8.74       14.23      9.78 o
   1  12  11       46.96       48.23     12.89 o
   2  12  11       10.49       18.96     13.73 o
   3  12  11        0.75        3.12     12.90 o
   4  12  11       42.63       35.44     16.34 o
  -8  13  11        0.01        4.07     10.61 o
  -7  13  11       34.76       42.34      9.40 o
  -6  13  11        1.38       11.38      8.17 o
  -5  13  11        0.43        6.05      9.36 o
  -4  13  11        5.17       -2.78     10.35 o
  -3  13  11        2.12        9.24      8.67 o
  -2  13  11        7.72       15.25      9.34 o
  -1  13  11       56.40       39.41      9.39 o
   0  13  11        1.35        3.53     10.10 o
   1  13  11        0.40        4.62     12.99 o
   2  13  11        2.63       -0.86     14.33 o
  -5  14  11        1.65        9.98      8.62 o
  -4  14  11        0.01        7.76      9.56 o
  -3  14  11        0.54        8.97      9.59 o
  -2  14  11       12.82       18.74     11.20 o
  -1  14  11        2.59        6.91     10.49 o
  -5 -14  12        8.89       17.08      9.09 o
  -4 -14  12        5.80        7.58      7.88 o
  -3 -14  12        1.18       11.64      8.75 o
  -2 -14  12       22.50       37.45      9.92 o
  -1 -14  12       15.93       20.68      8.57 o
   0 -14  12        9.15        7.67      8.70 o
   1 -14  12        8.88       18.23      8.70 o
  -7 -13  12       34.14       29.91     10.10 o
  -6 -13  12       42.48       42.85      8.61 o
  -5 -13  12       39.49       44.21      9.77 o
  -4 -13  12        5.45        2.09      7.49 o
  -3 -13  12        3.99       11.43     10.02 o
  -2 -13  12        7.00       10.85      7.57 o
  -1 -13  12        2.40        3.66      8.01 o
   0 -13  12        4.13       10.60      7.20 o
   1 -13  12       35.85       38.65      9.69 o
   2 -13  12        0.02       -3.84      8.00 o
   3 -13  12       16.18       17.45     18.16 o
  -9 -12  12       11.10        8.97      7.21 o
  -8 -12  12        0.15       -4.39      8.77 o
  -7 -12  12       10.24       13.33      6.86 o
  -6 -12  12       37.32       47.88      9.91 o
  -5 -12  12       36.34       42.29      8.39 o
  -4 -12  12        1.37        7.65      7.02 o
  -3 -12  12       43.38       53.71      9.27 o
  -2 -12  12       15.71       27.74      7.17 o
  -1 -12  12       35.79       59.64     16.95 o
   0 -12  12        0.30        3.27      8.01 o
   1 -12  12        1.46        6.20      7.35 o
   2 -12  12        0.10        0.36     12.13 o
   3 -12  12       10.50       10.21      8.62 o
   4 -12  12        2.51        7.10     12.71 o
   5 -12  12        4.25       29.41     18.90 o
 -10 -11  12       13.03        8.39      8.85 o
  -9 -11  12       14.41        8.39      7.57 o
  -8 -11  12       28.34       34.98      8.19 o
  -7 -11  12       20.15       14.67      7.17 o
  -6 -11  12        2.83        0.97      7.22 o
  -5 -11  12        1.03        6.40      6.64 o
  -4 -11  12        3.82        7.65      7.01 o
  -3 -11  12       31.30       35.47      6.83 o
  -2 -11  12       10.41       26.79     13.06 o
  -1 -11  12        0.15        9.34      9.94 o
   0 -11  12       30.82       28.89      6.97 o
   1 -11  12        6.29       13.31      9.43 o
   2 -11  12        0.09       33.69     11.12 o
   3 -11  12       22.72       34.31     17.54 o
   4 -11  12       12.70       28.91     12.22 o
   5 -11  12       49.64       61.10     20.79 o
   6 -11  12        0.15        6.85     10.85 o
 -11 -10  12        0.00       -4.68      7.89 o
 -10 -10  12        0.56        1.55      6.73 o
  -9 -10  12        2.97       12.31      8.03 o
  -8 -10  12        2.22       10.55      7.85 o
  -7 -10  12        0.33        5.64      7.85 o
  -6 -10  12        9.72       10.31      7.78 o
  -5 -10  12        6.78       15.08      6.97 o
  -4 -10  12       11.49       18.72      6.81 o
  -3 -10  12        5.56       17.79      8.70 o
  -2 -10  12      195.63      218.06     11.42 o
  -1 -10  12        4.90       15.38      7.65 o
   0 -10  12      132.50      165.44     17.01 o
   1 -10  12       41.44       54.97      8.48 o
   2 -10  12       42.24       49.10     10.97 o
   3 -10  12        4.76        8.44      9.28 o
   4 -10  12        3.21        8.72      8.45 o
   5 -10  12        0.03        6.01     12.30 o
   6 -10  12        8.36       -5.97     13.30 o
   7 -10  12        1.12        0.76     18.90 o
 -12  -9  12        2.79       -0.22      7.39 o
 -11  -9  12        0.78        7.92      6.89 o
 -10  -9  12       23.28       20.81      6.55 o
  -9  -9  12       33.63       37.69      7.07 o
  -8  -9  12       24.40       27.64      7.87 o
  -7  -9  12        0.11        9.54      7.83 o
  -6  -9  12       49.69       46.67      7.47 o
  -5  -9  12       27.65       29.58      8.45 o
  -4  -9  12       37.26       43.27      7.28 o
  -3  -9  12        0.95        3.18      7.17 o
  -2  -9  12       43.75       47.61      7.07 o
  -1  -9  12        9.63       16.67      8.79 o
   0  -9  12        2.79       -1.05      8.53 o
   1  -9  12       41.36       46.95     11.21 o
   2  -9  12      123.49      140.09     27.28 o
   3  -9  12       35.36       32.37     11.48 o
   4  -9  12       13.57       32.14      9.76 o
   5  -9  12       22.52       26.47     13.33 o
   6  -9  12        0.09        1.02     12.82 o
   7  -9  12        0.12        5.12     14.02 o
 -13  -8  12       35.88       22.77     17.92 o
 -12  -8  12        0.37        5.11      6.88 o
 -11  -8  12       10.78       18.33      7.39 o
 -10  -8  12        0.26        7.91      7.05 o
  -9  -8  12        0.06       -0.15      5.50 o
  -8  -8  12       91.79       86.08     11.15 o
  -7  -8  12       58.04       74.67      7.64 o
  -6  -8  12        0.01       12.38      8.39 o
  -5  -8  12       25.73       19.58     10.01 o
  -4  -8  12       74.71       76.18      7.12 o
  -3  -8  12       15.02        9.22      6.34 o
  -2  -8  12        4.99        6.10      7.16 o
  -1  -8  12       18.34       29.91      8.35 o
   0  -8  12        6.41       10.26      9.16 o
   1  -8  12       12.91       22.17     11.27 o
   2  -8  12        2.77       -0.29     10.96 o
   3  -8  12       56.89       76.80     16.53 o
   4  -8  12       22.36       26.56      9.48 o
   5  -8  12        1.22       10.65     11.89 o
   6  -8  12        4.68        0.27     11.74 o
   7  -8  12        1.81        8.03     12.24 o
   8  -8  12       27.41       34.98     11.03 o
 -13  -7  12        0.10        4.02     10.23 o
 -12  -7  12        0.32        6.79      7.45 o
 -11  -7  12        8.25       13.82      6.40 o
 -10  -7  12        1.12        3.73      7.74 o
  -9  -7  12        4.69       18.08      9.85 o
  -8  -7  12       19.89       24.22      6.18 o
  -7  -7  12      110.07      102.15      6.87 o
  -6  -7  12      246.15      252.97      9.93 o
  -5  -7  12        0.56        3.69      8.37 o
  -4  -7  12        4.00       13.18      6.86 o
  -3  -7  12        3.03       18.44     10.22 o
  -2  -7  12      120.91      109.06      8.48 o
  -1  -7  12       62.93       79.68     17.60 o
   0  -7  12      133.04      142.15     16.67 o
   1  -7  12        0.73       -1.57      8.86 o
   2  -7  12        0.23       -4.15      9.09 o
   3  -7  12      208.06      222.00     39.12 o
   4  -7  12        0.98        6.78     11.86 o
   5  -7  12       14.45       25.48     11.47 o
   6  -7  12        2.76        3.14      9.87 o
   7  -7  12       12.86       16.91     10.05 o
   8  -7  12        0.70        4.84     10.51 o
[truncated: 181,353 more chars]
